# Supplementary material for: The spider mites of the genus Eutetranychus Banks (Acari, Trombidiformes, Tetranychidae) from Saudi Arabia: two new species, a re-description, and a key to the world species
Source: Zookeys. 2018 Nov 28;(799):47–88. doi: 10.3897/zookeys.799.25541 (PMC6281704; doi:10.3897/zookeys.799.25541)
Supplement: XML Treatment for Eutetranychus [file zookeys.799.25541-treatment1.xml]

<!DOCTYPE tp:taxon-treatment
  PUBLIC "-//TaxonX//DTD Taxonomic Treatment Publishing DTD v0 20100105//EN" "tax-treatment-NSO.dtd">
<tp:taxon-treatment xmlns:tp="http://www.plazi.org/taxpub"><tp:treatment-meta><kwd-group><label>Taxon classification</label><kwd><named-content xmlns:xlink="http://www.w3.org/1999/xlink" content-type="kingdom">Animalia</named-content></kwd><kwd><named-content xmlns:xlink="http://www.w3.org/1999/xlink" content-type="order">Prostigmata</named-content></kwd><kwd><named-content xmlns:xlink="http://www.w3.org/1999/xlink" content-type="family">Tetranychidae</named-content></kwd></kwd-group><mixed-citation publication-type="journal"><person-group><name><surname>Kamran</surname><given-names>Muhammad</given-names></name><name><surname>Khan</surname><given-names>Eid Muhammad</given-names></name><name><surname>Alatawi</surname><given-names>Fahad Jaber</given-names></name></person-group><article-title>The spider mites of the genus <italic><tp:taxon-name><tp:taxon-name-part taxon-name-part-type="genus" reg="Eutetranychus">Eutetranychus</tp:taxon-name-part></tp:taxon-name></italic> Banks (<tp:taxon-name><tp:taxon-name-part taxon-name-part-type="subclass">Acari</tp:taxon-name-part></tp:taxon-name>, <tp:taxon-name><tp:taxon-name-part taxon-name-part-type="order">Trombidiformes</tp:taxon-name-part></tp:taxon-name>, <tp:taxon-name><tp:taxon-name-part taxon-name-part-type="family">Tetranychidae</tp:taxon-name-part></tp:taxon-name>) from Saudi Arabia: two new species, a re-description, and a key to the world species</article-title><source>Zookeys</source><day>28</day><month>11</month><year>2018</year><volume>2018</volume><issue>799</issue><fpage>47</fpage><lpage>88</lpage><pub-id pub-id-type="doi">10.3897/zookeys.799.25541</pub-id></mixed-citation></tp:treatment-meta><tp:nomenclature><label>Genus</label><tp:taxon-name>
                  <tp:taxon-name-part taxon-name-part-type="genus" reg="Eutetranychus">Eutetranychus</tp:taxon-name-part>
                </tp:taxon-name><tp:taxon-authority>Banks</tp:taxon-authority><tp:nomenclature-citation-list><tp:nomenclature-citation><tp:taxon-name><tp:taxon-name-part taxon-name-part-type="genus" reg="Neotetranychus">Neotetranychus</tp:taxon-name-part> (<tp:taxon-name-part taxon-name-part-type="subgenus" reg="Eutetranychus">Eutetranychus</tp:taxon-name-part>)</tp:taxon-name><comment>Banks, 1917: 197.</comment></tp:nomenclature-citation><tp:nomenclature-citation><tp:taxon-name>
                      <tp:taxon-name-part taxon-name-part-type="genus" reg="Anychus">Anychus</tp:taxon-name-part>
                    </tp:taxon-name><comment>McGregor, 1919: 644.</comment></tp:nomenclature-citation><tp:nomenclature-citation><tp:taxon-name>
                      <tp:taxon-name-part taxon-name-part-type="genus" reg="Eutetranychus">Eutetranychus</tp:taxon-name-part>
                    </tp:taxon-name><comment>Banks, <xref ref-type="bibr" rid="B30">McGregor 1950</xref>: 267.</comment></tp:nomenclature-citation></tp:nomenclature-citation-list></tp:nomenclature><tp:treatment-sec sec-type="type species" id="SECID0EIGAE"><title>Type species.</title><p><italic><tp:taxon-name><tp:taxon-name-part taxon-name-part-type="genus" reg="Tetranychus">Tetranychus</tp:taxon-name-part><tp:taxon-name-part taxon-name-part-type="species" reg="banksi">banksi</tp:taxon-name-part></tp:taxon-name></italic> McGregor, 1914.</p></tp:treatment-sec><tp:treatment-sec sec-type="diagnosis" id="SECID0EZGAE"><title>Diagnosis.</title><p>Based on <xref ref-type="bibr" rid="B23">Meyer 1987</xref>. The genus <italic><tp:taxon-name><tp:taxon-name-part taxon-name-part-type="genus" reg="Eutetranychus">Eutetranychus</tp:taxon-name-part></tp:taxon-name></italic> can be recognized by the combination of following characters: Propodosomal setae three pairs (<italic>v2</italic>, s<italic>c1</italic> and <italic>sc2</italic>); opisthosomal setae 10 pairs (<italic>c1−3, d1−2, e1−2, f1−2, h1</italic>); setae <italic>f1</italic> either normally or widely spaced; anal setae (<italic>ps<sub>1-2</sub></italic>) and para anal setae (<italic>h<sub>2-3</sub></italic>) each two pairs; empodium absent or reduced to small rounded tiny knob; true claws pad-like; tarsi I with two or three solenidia (two solenidia closely associated with fastigial setae <italic>ft</italic>), tarsi II with one or two solenidia; coxa II with either one or two setae.</p></tp:treatment-sec><ref-list><ref id="B30"><mixed-citation xmlns:xlink="http://www.w3.org/1999/xlink" xlink:type="simple"><person-group><name name-style="western"><surname>McGregor</surname><given-names>EA</given-names></name></person-group> (<year>1950</year>) <article-title>Mites of the family <tp:taxon-name><tp:taxon-name-part taxon-name-part-type="family">Tetranychidae</tp:taxon-name-part></tp:taxon-name>.</article-title><source>American Midland Naturalist</source><volume>44</volume>(<issue>2</issue>): <fpage>257</fpage>–<lpage>420</lpage>. <ext-link xlink:type="simple" ext-link-type="doi" xlink:href="10.2307/2421963">https://doi.org/10.2307/2421963</ext-link></mixed-citation></ref><ref id="B23"><mixed-citation xmlns:xlink="http://www.w3.org/1999/xlink" xlink:type="simple"><person-group><name name-style="western"><surname>Meyer</surname><given-names>MKPS</given-names></name></person-group> (<year>1987</year>) <source>African <tp:taxon-name><tp:taxon-name-part taxon-name-part-type="family">Tetranychidae</tp:taxon-name-part></tp:taxon-name> (<tp:taxon-name><tp:taxon-name-part taxon-name-part-type="subclass">Acari</tp:taxon-name-part></tp:taxon-name>: <tp:taxon-name><tp:taxon-name-part taxon-name-part-type="order">Prostigmata</tp:taxon-name-part></tp:taxon-name>) with reference to the world genera.</source><publisher-name>Entomology Memoir</publisher-name>, <publisher-loc>Department of Agriculture and Water Supply, Republic of South Africa</publisher-loc>, <size units="page">175 pp</size>.</mixed-citation></ref></ref-list></tp:taxon-treatment>
