# Supplementary material for: The spider mites of the genus Eutetranychus Banks (Acari, Trombidiformes, Tetranychidae) from Saudi Arabia: two new species, a re-description, and a key to the world species
Source: Zookeys. 2018 Nov 28;(799):47–88. doi: 10.3897/zookeys.799.25541 (PMC6281704; doi:10.3897/zookeys.799.25541)
Supplement: XML Treatment for Eutetranychus spinosus [file zookeys.799.25541-treatment2.xml]

<!DOCTYPE tp:taxon-treatment
  PUBLIC "-//TaxonX//DTD Taxonomic Treatment Publishing DTD v0 20100105//EN" "tax-treatment-NSO.dtd">
<tp:taxon-treatment xmlns:tp="http://www.plazi.org/taxpub"><tp:treatment-meta><kwd-group><label>Taxon classification</label><kwd><named-content xmlns:xlink="http://www.w3.org/1999/xlink" content-type="kingdom">Animalia</named-content></kwd><kwd><named-content xmlns:xlink="http://www.w3.org/1999/xlink" content-type="order">Prostigmata</named-content></kwd><kwd><named-content xmlns:xlink="http://www.w3.org/1999/xlink" content-type="family">Tetranychidae</named-content></kwd></kwd-group><mixed-citation publication-type="journal"><person-group><name><surname>Kamran</surname><given-names>Muhammad</given-names></name><name><surname>Khan</surname><given-names>Eid Muhammad</given-names></name><name><surname>Alatawi</surname><given-names>Fahad Jaber</given-names></name></person-group><article-title>The spider mites of the genus <italic><tp:taxon-name><tp:taxon-name-part taxon-name-part-type="genus" reg="Eutetranychus">Eutetranychus</tp:taxon-name-part></tp:taxon-name></italic> Banks (<tp:taxon-name><tp:taxon-name-part taxon-name-part-type="subclass">Acari</tp:taxon-name-part></tp:taxon-name>, <tp:taxon-name><tp:taxon-name-part taxon-name-part-type="order">Trombidiformes</tp:taxon-name-part></tp:taxon-name>, <tp:taxon-name><tp:taxon-name-part taxon-name-part-type="family">Tetranychidae</tp:taxon-name-part></tp:taxon-name>) from Saudi Arabia: two new species, a re-description, and a key to the world species</article-title><source>Zookeys</source><day>28</day><month>11</month><year>2018</year><volume>2018</volume><issue>799</issue><fpage>47</fpage><lpage>88</lpage><pub-id pub-id-type="doi">10.3897/zookeys.799.25541</pub-id></mixed-citation></tp:treatment-meta><tp:nomenclature><tp:taxon-name>
                    <tp:taxon-name-part taxon-name-part-type="genus" reg="Eutetranychus">Eutetranychus</tp:taxon-name-part>
                    <tp:taxon-name-part taxon-name-part-type="species" reg="spinosus">spinosus</tp:taxon-name-part>
                    <object-id xmlns:xlink="http://www.w3.org/1999/xlink" content-type="zoobank" xlink:type="simple">http://zoobank.org/DA81A602-25EC-458E-86B9-C029405EDEC4</object-id>
                  </tp:taxon-name><tp:taxon-status xmlns:xlink="http://www.w3.org/1999/xlink" xlink:type="simple">sp. n.</tp:taxon-status><xref ref-type="fig" rid="F1">Figures 1</xref><xref ref-type="fig" rid="F2">, 2</xref><xref ref-type="fig" rid="F3">, 3</xref><xref ref-type="fig" rid="F4">, 4−7</xref><xref ref-type="fig" rid="F5">, 8</xref><xref ref-type="fig" rid="F6">, 9</xref><xref ref-type="fig" rid="F7">, 10</xref><xref ref-type="fig" rid="F8">, 11</xref><xref ref-type="fig" rid="F9">, 12–15</xref></tp:nomenclature><tp:treatment-sec sec-type="diagnosis" id="SECID0E3KAE"><title>Diagnosis.</title><p>(Based on female). Dorsal body setae long, slender, serrate, all set on small tubercles except <italic>v2</italic> and <italic>sc1</italic>, dorsocentral setae <italic>c1</italic>, <italic>e1</italic> and <italic>f1</italic> longer than the distance between their base and the bases of next consecutive setae; setae <italic>c1</italic> and <italic>f1</italic> shorter than distances between <italic>c1</italic>−<italic>c1</italic> and <italic>f1</italic>−<italic>f1</italic> respectively, setae <italic>e1</italic> almost as long as distance <italic>e1</italic>−<italic>e1</italic>; dorsum with simple striae except area anterior to setae <italic>sc1</italic> with lobed striae, striae between setae <italic>d1</italic> “V” shaped, genua and tibiae I−IV 5−5−3−3; 9(1)−7−8−8, respectively.</p></tp:treatment-sec><tp:treatment-sec sec-type="description" id="SECID0ECMAE"><title>Description.</title><p><bold>Female</bold> (n = 12) (Figures <xref ref-type="fig" rid="F1">1</xref>–<xref ref-type="fig" rid="F4">7</xref>).</p><p><italic>Body</italic> oval, color in life greenish yellow. Length of body (excluding gnathosoma) 315 (312−325), (including gnathosoma) 396 (390−405), maximum width 221 (218−231).</p><p><italic>Dorsum</italic> (Figure <xref ref-type="fig" rid="F1">1</xref>). Propodosoma medially with longitudinal striae; hysterosoma medially with transverse striae except area between setae <italic>d1</italic> and <italic>e1</italic> forming a V-shaped pattern; dorsal striae simple except anterior of setae <italic>sc1</italic> with small lobes; all dorsal setae slender, serrated and sub-equal in length, setae <italic>sc2</italic> and hysterosomal setae set on small tubercles; setae <italic>v2</italic> almost reaching 2/3 to the distance <italic>v2−v2</italic>; dorsocentral setae <italic>c1</italic>, and <italic>f1</italic> reaching to past bases of next consecutive setae; setae <italic>e1</italic> almost as long as distance <italic>e1</italic>−<italic>f1</italic>; setae <italic>f1</italic> slightly more widely spaced than <italic>e1</italic>. Length of dorsal setae: <italic>v2</italic> 44 (41−45), <italic>sc1</italic> 56 (53−58), <italic>sc2</italic> 44 (42−46), <italic>c1</italic> 50 (47−52), <italic>c2</italic> 44 (42−45), <italic>c3</italic> 46 (45−48), <italic>d1</italic> 53 (51−55), <italic>d2</italic> 47 (45−49), <italic>e1</italic> 47 (46−48), <italic>e2</italic> 44 (42−45), <italic>f1</italic> 48 (47−50), <italic>f2</italic> 42 (40−44), <italic>h1</italic> 42 (40−44); distance between dorsal setae: <italic>v2−v2</italic> 66 (63−68), <italic>sc1−sc1</italic> 95 (91−97), <italic>sc2−sc2</italic> 165 (162−170), <italic>c1−c1</italic> 63 (60−67), <italic>c2−c2</italic> 147 (142−150), <italic>c3−c3</italic> 200 (195−210), <italic>d1−d1</italic> 95 (92−97), <italic>d2−d2</italic> 189 (186−191), <italic>e1−e1</italic> 53 (50−55), <italic>e2−e2</italic> 158 (155−160), <italic>f1−f1</italic> 58 (55−64), <italic>f2−f2</italic> 79 (77−82), <italic>h1−h1</italic> 34 (33−36), <italic>v2−sc1</italic> 42 (40−44), <italic>sc1−sc2</italic> 50 (48−53), <italic>sc2−c3</italic> 45 (44−47), <italic>sc2−c2</italic> 53 (52−55), <italic>sc2−c1</italic> 95 (93−98), <italic>c1−c2</italic> 44 (42−46), <italic>c2−c3</italic> 33 (32−36), <italic>c1−d1</italic> 37 (36−39), <italic>c2−d2</italic> 68 (66−70), <italic>d1−e1</italic> 51 (49−52), <italic>d2−e2</italic> 59 (57−60), <italic>e1−f1</italic> 42 (40−44), <italic>e2−f2</italic> 48 (46−50), <italic>f1−h1</italic> 39 (36−41), <italic>f2−h1</italic> 25 (22−27).</p><fig id="F1" position="float" orientation="portrait"><label>Figure 1.</label><caption><p><italic><tp:taxon-name><tp:taxon-name-part taxon-name-part-type="genus" reg="Eutetranychus">Eutetranychus</tp:taxon-name-part><tp:taxon-name-part taxon-name-part-type="species" reg="spinosus">spinosus</tp:taxon-name-part></tp:taxon-name></italic> sp. n. Female, Dorsum (<bold>A, B</bold>).</p></caption><graphic xmlns:xlink="http://www.w3.org/1999/xlink" xlink:href="zookeys-799-047-g001.jpg" position="float" orientation="portrait" xlink:type="simple" id="oo_245421.jpg"/></fig><p><italic>Venter</italic> (Figure <xref ref-type="fig" rid="F2">2</xref>). Ventral cuticle medially with transverse striae from setae <italic>1a</italic> to setae <italic>g1</italic>, length of ventral setae: <italic>1a</italic> 50 (48−53), <italic>3a</italic> 42 (41−44), <italic>4a</italic> 44 (43−46), <italic>1b</italic> 42 (40−45), <italic>1c</italic> 45 (41−46), <italic>2b</italic> 42 (40−43), <italic>2c</italic> 39 (37−41), <italic>3b</italic> 47 (45−49), <italic>4b</italic> 42 (41−43); distance between intercoxal and coxae setae: <italic>1a−1a</italic> 37 (35−38), <italic>1b−1c</italic> 17 (17−18), <italic>3a−3a</italic> 79 (77−80), <italic>4a−4a</italic> 75 (73−78); aggenital setae: <italic>ag</italic> 37 (37−38), <italic>ag−ag</italic> 54 (49−57); genital setae: <italic>g1</italic> 31 (30−33), <italic>g2</italic> 32 (31−34), <italic>g1−g1</italic> 26 (23−28), <italic>g2</italic>−<italic>g2</italic> 60 (57−61); anal setae two pairs: <italic>ps1</italic> 12 (12−13), <italic>ps2</italic> 12 (11−13), <italic>ps1−ps2</italic> 8 (8−9), <italic>ps1−ps1</italic> 21 (20−23), <italic>ps2−ps2</italic> 17 (17−18); para-anal setae two pairs <italic>h2</italic> 21 (19−22), <italic>h3</italic> 19 (18−19), <italic>h2−h2</italic> 25 (23−26), <italic>h3−h3</italic> 45 (40−45). All ventral setae simple except <italic>h2</italic> and <italic>h3</italic> barbed. Spermatheca elongated and sacculus terminally rounded (Figure <xref ref-type="fig" rid="F2">2C</xref>).</p><fig id="F2" position="float" orientation="portrait"><label>Figure 2.</label><caption><p><italic><tp:taxon-name><tp:taxon-name-part taxon-name-part-type="genus" reg="Eutetranychus">Eutetranychus</tp:taxon-name-part><tp:taxon-name-part taxon-name-part-type="species" reg="spinosus">spinosus</tp:taxon-name-part></tp:taxon-name></italic> sp. n. Female <bold>A</bold> genito-anal region <bold>B</bold> Venter <bold>C</bold> Spermatheca.</p></caption><graphic xmlns:xlink="http://www.w3.org/1999/xlink" xlink:href="zookeys-799-047-g002.jpg" position="float" orientation="portrait" xlink:type="simple" id="oo_245422.jpg"/></fig><p><italic>Gnathosoma</italic> (Figure <xref ref-type="fig" rid="F3">3</xref>). Subcapitular setae <italic>m</italic> 41 (39−43), <italic>m</italic>−<italic>m</italic> 31 (29−32) (Figure <xref ref-type="fig" rid="F2">2</xref>). Palp femur and genu each with one setae <italic>d</italic> 51 (49−55), <italic>l</italic>” 43 (40−45); palp tibia with three setae <italic>d</italic> 34 (31−34), <italic>l</italic>” 21 (20−22), <italic>l</italic>’ 13 (13−14) and a palp tibial claw; palp tarsus 17(17−18) long, 13 wide, with 3 simple setae <italic>a</italic> 13 (12−13), <italic>b</italic> 9 (9−10), <italic>c</italic> 13 (13−14), 3 eupathidia <italic>su</italic>ζ 7.5 (7.5−8), width 1.3 (1−1.5), <italic>ul</italic>’’ζ = <italic>ul</italic>’ζ 6.5 (6.5−7) width 1.2 (1−1.3), a solenidion ω 5 long width 2 (1.8−2.3) (Figure <xref ref-type="fig" rid="F3">3</xref>). Stylophore anteriorly rounded; peritremes ending with simple bulb (Figure <xref ref-type="fig" rid="F1">1</xref>).</p><fig id="F3" position="float" orientation="portrait"><label>Figure 3.</label><caption><p><italic><tp:taxon-name><tp:taxon-name-part taxon-name-part-type="genus" reg="Eutetranychus">Eutetranychus</tp:taxon-name-part><tp:taxon-name-part taxon-name-part-type="species" reg="spinosus">spinosus</tp:taxon-name-part></tp:taxon-name></italic> sp. n. Female, Palp.</p></caption><graphic xmlns:xlink="http://www.w3.org/1999/xlink" xlink:href="zookeys-799-047-g003.jpg" position="float" orientation="portrait" xlink:type="simple" id="oo_245423.jpg"/></fig><p><italic>Legs</italic> (Figures <xref ref-type="fig" rid="F4">4–7</xref>). Length of legs I−IV (trochanter to pretarsus): 320 (313−323), 263 (255−270), 294 (288−300), 336 (325−340) respectively; leg I: trochanter 21 (19−21), femur 105 (100−109), genu 53 (51−55), tibia 63 (60−68), tarsus 79 (74−82); leg II: trochanter 16 (15−17), femur 95 (91−99), genu 42 (41−44), tibia 53 (51−55), tarsus 58 (54−60); leg III: trochanter 17 (17−18), femur 86 (84−90), genu 44 (42−47), tibia 71 (68−75), tarsus 76 (74−79); leg IV: trochanter 19 (18−20), femur 105 (102−108), genu 47 (45−50), tibia 79 (76−83), tarsus 86 (83−90); legs chaetotaxy I−IV (eupathidia and solenidia in parenthesis): coxae 2−2−1−1; trochanters 1−1−1−1; femora 7−6−2−1; genua 5−5−3−3; tibiae 9(1)−7−8−8; tarsi 12(3ζ, 3ω)−10(3ζ, 2ω)−10(1ω)−10(1ω).</p><fig id="F4" position="float" orientation="portrait"><label>Figures 4–7.</label><caption><p><italic><tp:taxon-name><tp:taxon-name-part taxon-name-part-type="genus" reg="Eutetranychus">Eutetranychus</tp:taxon-name-part><tp:taxon-name-part taxon-name-part-type="species" reg="spinosus">spinosus</tp:taxon-name-part></tp:taxon-name></italic> sp. n. Female, <bold>4</bold> Leg 1 <bold>4A</bold> Leg 1 tarsus <bold>5</bold> Leg 2 <bold>6</bold> Legs 3 <bold>7</bold> Leg 4.</p></caption><graphic xmlns:xlink="http://www.w3.org/1999/xlink" xlink:href="zookeys-799-047-g004.jpg" position="float" orientation="portrait" xlink:type="simple" id="oo_245424.jpg"/></fig><p><bold>Male</bold> (n = 3) (Figures <xref ref-type="fig" rid="F5">8</xref>–<xref ref-type="fig" rid="F9">15</xref>).</p><p>Length of <italic>body</italic> (excluding gnathosoma) 300−310, (including gnathosoma) 350−361, maximum width 237−246.</p><p><italic>Dorsum</italic> (Figure <xref ref-type="fig" rid="F5">8</xref>). Propodosoma medially with longitudinal striae; hysterosoma medially with transverse to irregular striae and forming a V-shaped pattern in between setae <italic>d1</italic> and <italic>e1</italic>; all dorsal body setae slender, serrated and sub-equal in length, hysterosomal setae set on small tubercles. Length of dorsal setae: <italic>v2</italic> 34−38, <italic>sc1</italic> 35−40, <italic>sc2</italic> 32−37, <italic>c1</italic> 31−35, <italic>c2</italic> 36−39, <italic>c3</italic> 32−35, <italic>d1</italic> 29−32, <italic>d2</italic> 33−35, <italic>e1</italic> 33−38, <italic>e2</italic> 32−35, <italic>f1</italic> 28−33, <italic>f2</italic> 33−37, <italic>h1</italic> 23−26, <italic>h2</italic> 15−19, <italic>h3</italic> 13−16; distance between dorsal setae: <italic>v2−v2</italic> 45−50, <italic>sc1−sc1</italic> 73−80, <italic>sc2−sc2</italic> 162−173, <italic>c1−c1</italic> 44−47, <italic>c2−c2</italic> 112−120, <italic>c3−c3</italic> 150−162, <italic>d1−d1</italic> 65−70, <italic>d2−d2</italic> 136−151, <italic>e1−e1</italic> 37−41, <italic>e2−e2</italic> 90−100, <italic>f1−f1</italic> 35−40, <italic>f2−f2</italic> 55−60, <italic>h1−h1</italic> 14−17, <italic>h2−h2</italic> 10−13, <italic>h3−h3</italic> 32−36, <italic>v2−sc1</italic> 28−32, <italic>sc1−sc2</italic> 32−33, <italic>sc2−c3</italic> 55−60, <italic>sc2−c2</italic> 45−50, <italic>sc2−c1</italic> 55−60, <italic>c1−c2</italic> 30−34, <italic>c2−c3</italic> 22−26, <italic>c1−d1</italic> 39−43, <italic>c2−d2</italic> 50−56, <italic>d1−e1</italic> 42−46, <italic>d2−e2</italic> 35−40, <italic>e1−f1</italic> 20−24, <italic>e2−f2</italic> 35−40, <italic>f1−h1</italic> 36−41, <italic>f2−h1</italic> 25−30.</p><fig id="F5" position="float" orientation="portrait"><label>Figure 8.</label><caption><p><italic><tp:taxon-name><tp:taxon-name-part taxon-name-part-type="genus" reg="Eutetranychus">Eutetranychus</tp:taxon-name-part><tp:taxon-name-part taxon-name-part-type="species" reg="spinosus">spinosus</tp:taxon-name-part></tp:taxon-name></italic> sp. n. Male, Dorsum.</p></caption><graphic xmlns:xlink="http://www.w3.org/1999/xlink" xlink:href="zookeys-799-047-g005.jpg" position="float" orientation="portrait" xlink:type="simple" id="oo_245425.jpg"/></fig><p>Venter (Figure <xref ref-type="fig" rid="F6">9</xref>). Area between setae <italic>1a</italic> to <italic>ag</italic> with transverse striae; length of ventral setae: <italic>1a</italic> 30−33, <italic>3a</italic> 31−35, <italic>4a</italic> 32−37, <italic>1b</italic> 40−45, <italic>1c</italic> 40−45, <italic>2b</italic> 30−33, <italic>2c</italic> 37−41, <italic>3b</italic> 36−39, <italic>4b</italic> 36−41; distance between setae: <italic>1a−1a</italic> 30−36, <italic>1b−1c</italic> 17−18, <italic>3a−3a</italic> 62−68, <italic>4a−4a</italic> 51−58; aggenital setae: <italic>ag</italic> 15−18, <italic>ag−ag</italic> 49−54; genital setae: <italic>g1</italic> 9−13, <italic>g2</italic> 8−10, <italic>g1−g1</italic> 14−17, <italic>g2</italic>−<italic>g2</italic> 15−18; anal setae two pairs: <italic>ps1</italic> 10−12, <italic>ps2</italic> 11−13, <italic>ps1−ps2</italic> 3−4, <italic>ps1−ps1</italic> 24−28, <italic>ps2−ps2</italic> 22−26.</p><fig id="F6" position="float" orientation="portrait"><label>Figure 9.</label><caption><p><italic><tp:taxon-name><tp:taxon-name-part taxon-name-part-type="genus" reg="Eutetranychus">Eutetranychus</tp:taxon-name-part><tp:taxon-name-part taxon-name-part-type="species" reg="spinosus">spinosus</tp:taxon-name-part></tp:taxon-name></italic> sp. n. Male, Venter.</p></caption><graphic xmlns:xlink="http://www.w3.org/1999/xlink" xlink:href="zookeys-799-047-g006.jpg" position="float" orientation="portrait" xlink:type="simple" id="oo_245426.jpg"/></fig><p><italic>Gnathosoma</italic> (Figure <xref ref-type="fig" rid="F7">10</xref>). Subcapitular setae <italic>m</italic> 30−34, <italic>m</italic>−<italic>m</italic> 27−31 (Figure <xref ref-type="fig" rid="F6">9</xref>); palp femur and genu each with one setae <italic>d</italic> 35−41, <italic>l</italic>” 31−35; palp tibia with three setae <italic>d</italic> 18−22, <italic>l</italic>” 21−25, <italic>l</italic>’ 13−14 and a palp tibial claw; palp tarsus 11−14 long, 10 wide, with 3 simple setae <italic>a</italic> 9−11, <italic>b</italic> 7−10, <italic>c</italic> 8−10, 3 eupathidia <italic>su</italic>ζ 6.5−7, width 0.9 (0.8−1), <italic>ul</italic>ζ = <italic>ul</italic>’ζ 6−7, width 0.8 (0.7−1) a solenidion ω 4 long width 1 (0.9−1.2) (Figure <xref ref-type="fig" rid="F7">10</xref>). Stylophore anteriorly rounded; peritremes ending with simple bulb (Figure <xref ref-type="fig" rid="F5">8</xref>).</p><fig id="F7" position="float" orientation="portrait"><label>Figure 10.</label><caption><p><italic><tp:taxon-name><tp:taxon-name-part taxon-name-part-type="genus" reg="Eutetranychus">Eutetranychus</tp:taxon-name-part><tp:taxon-name-part taxon-name-part-type="species" reg="spinosus">spinosus</tp:taxon-name-part></tp:taxon-name></italic> sp. n. Male, Palp.</p></caption><graphic xmlns:xlink="http://www.w3.org/1999/xlink" xlink:href="zookeys-799-047-g007.jpg" position="float" orientation="portrait" xlink:type="simple" id="oo_245427.jpg"/></fig><p><italic>Aedeagus</italic> (Figure <xref ref-type="fig" rid="F8">11</xref>) Aedeagus bends dorsad at an angle of 90°; the bent portion narrowly rounded toward tip and blunt distally, shaft 18 long, 7 wide, bent portion 3 long.</p><p><italic>Legs</italic> (Figures <xref ref-type="fig" rid="F9">12–15</xref>). Length of legs I−IV (trochanter to pretarsus): 313−328, 235−250, 263−280, 278−295 respectively; legs I−IV chaetotaxy (eupathidia and solenidia in parenthesis): coxae 2−2−1−1; trochanters 1−1−1−1; femora 8−7−4−3; genua 5−5−4−4; tibiae 8(4)−7(3)−8−8; tarsi 11(3ζ, 2ω)−11(3ζ, 2ω)−10(1ω)−10(1ω).</p><fig id="F8" position="float" orientation="portrait"><label>Figure 11.</label><caption><p><italic><tp:taxon-name><tp:taxon-name-part taxon-name-part-type="genus" reg="Eutetranychus">Eutetranychus</tp:taxon-name-part><tp:taxon-name-part taxon-name-part-type="species" reg="spinosus">spinosus</tp:taxon-name-part></tp:taxon-name></italic> sp. n. Male, Aedeagus.</p></caption><graphic xmlns:xlink="http://www.w3.org/1999/xlink" xlink:href="zookeys-799-047-g008.jpg" position="float" orientation="portrait" xlink:type="simple" id="oo_245428.jpg"/></fig><fig id="F9" position="float" orientation="portrait"><label>Figures 12–15.</label><caption><p><italic><tp:taxon-name><tp:taxon-name-part taxon-name-part-type="genus" reg="Eutetranychus">Eutetranychus</tp:taxon-name-part><tp:taxon-name-part taxon-name-part-type="species" reg="spinosus">spinosus</tp:taxon-name-part></tp:taxon-name></italic> sp. n. Male, <bold>12</bold> Leg 1 <bold>13</bold> Leg 2 <bold>14</bold> Leg 3 <bold>15</bold> Leg 4.</p></caption><graphic xmlns:xlink="http://www.w3.org/1999/xlink" xlink:href="zookeys-799-047-g009.jpg" position="float" orientation="portrait" xlink:type="simple" id="oo_245429.jpg"/></fig></tp:treatment-sec><tp:treatment-sec sec-type="Immature stages" id="SECID0EVDAG"><title>Immature stages.</title><p>unknown.</p></tp:treatment-sec><tp:treatment-sec sec-type="etymology" id="SECID0E1DAG"><title>Etymology.</title><p>The species name is derived from name of the host plant species, <italic><tp:taxon-name><tp:taxon-name-part taxon-name-part-type="genus" reg="Indigofera">Indigofera</tp:taxon-name-part><tp:taxon-name-part taxon-name-part-type="species" reg="spinosa">spinosa</tp:taxon-name-part></tp:taxon-name></italic>, of which type specimens were collected.</p></tp:treatment-sec><tp:treatment-sec sec-type="type material" id="SECID0ELEAG"><title>Type material.</title><p>Holotype female and four paratype females, <italic><tp:taxon-name><tp:taxon-name-part taxon-name-part-type="genus" reg="Indigofera">Indigofera</tp:taxon-name-part><tp:taxon-name-part taxon-name-part-type="species" reg="spinosa">spinosa</tp:taxon-name-part></tp:taxon-name></italic> (<tp:taxon-name><tp:taxon-name-part taxon-name-part-type="family">Leguminosae</tp:taxon-name-part></tp:taxon-name>), Al- Shifa road, Taif, <named-content xmlns:xlink="http://www.w3.org/1999/xlink" content-type="dwc:verbatimCoordinates" xlink:type="simple"><named-content content-type="geo-json" specific-use="{&#34;type&#34;:&#34;Point&#34;,&#34;coordinates&#34;:[40.318517,21.097067]}" id="NCID0EEFAG" xlink:type="simple">21°05.824'N, 040°19.111'E</named-content></named-content>, elevation 2102 m, 11 Oct 2016, leg. M Kamran and M Rehman; five paratype females, <italic><tp:taxon-name><tp:taxon-name-part taxon-name-part-type="genus" reg="Indigofera">Indigofera</tp:taxon-name-part><tp:taxon-name-part taxon-name-part-type="species" reg="spinosa">spinosa</tp:taxon-name-part></tp:taxon-name></italic> (<tp:taxon-name><tp:taxon-name-part taxon-name-part-type="family">Leguminosae</tp:taxon-name-part></tp:taxon-name>), As Sayl Saghir, Taif, <named-content xmlns:xlink="http://www.w3.org/1999/xlink" content-type="dwc:verbatimCoordinates" xlink:type="simple"><named-content content-type="geo-json" specific-use="{&#34;type&#34;:&#34;Point&#34;,&#34;coordinates&#34;:[40.470033,21.508683]}" id="NCID0E3FAG" xlink:type="simple">21°30.521'N, 040°28.202'E</named-content></named-content>, elevation 1516 m, 10 Sept 2017, leg. Eid M Khan and M Rehman; two paratype females, <italic><tp:taxon-name><tp:taxon-name-part taxon-name-part-type="genus" reg="Indigofera">Indigofera</tp:taxon-name-part><tp:taxon-name-part taxon-name-part-type="species" reg="spinose">spinose</tp:taxon-name-part></tp:taxon-name></italic> (<tp:taxon-name><tp:taxon-name-part taxon-name-part-type="family">Leguminosae</tp:taxon-name-part></tp:taxon-name>), Al Sayl Kabeer, Taif, <named-content xmlns:xlink="http://www.w3.org/1999/xlink" content-type="dwc:verbatimCoordinates" xlink:type="simple"><named-content content-type="geo-json" specific-use="{&#34;type&#34;:&#34;Point&#34;,&#34;coordinates&#34;:[40.403533,21.622850]}" id="NCID0EUGAG" xlink:type="simple">21°37.371'N, 040°24.212'E</named-content></named-content>, elevation 1240 m, 15 Sept 2017, leg. Eid M Khan and M Rehman.</p></tp:treatment-sec><tp:treatment-sec sec-type="remarks" id="SECID0EZGAG"><title>Remarks.</title><p><italic><tp:taxon-name><tp:taxon-name-part taxon-name-part-type="genus" reg="Eutetranychus">Eutetranychus</tp:taxon-name-part><tp:taxon-name-part taxon-name-part-type="species" reg="spinosus">spinosus</tp:taxon-name-part></tp:taxon-name></italic> sp. n. belongs to the <italic><tp:taxon-name><tp:taxon-name-part taxon-name-part-type="genus" reg="Eutetranychus"/><tp:taxon-name-part taxon-name-part-type="species" reg="banksi">banksi</tp:taxon-name-part></tp:taxon-name></italic> species group. It closely resembles <italic><tp:taxon-name><tp:taxon-name-part taxon-name-part-type="genus" reg="Eutetranychus">E.</tp:taxon-name-part><tp:taxon-name-part taxon-name-part-type="species" reg="namibianus">namibianus</tp:taxon-name-part></tp:taxon-name></italic><xref ref-type="bibr" rid="B23">Meyer 1987</xref> because both have same legs chaetotaxy (Table <xref ref-type="table" rid="T1">1</xref>) and dorsal striae pattern. However, the new species differs from <italic><tp:taxon-name><tp:taxon-name-part taxon-name-part-type="genus" reg="Eutetranychus">E.</tp:taxon-name-part><tp:taxon-name-part taxon-name-part-type="species" reg="namibianus">namibianus</tp:taxon-name-part></tp:taxon-name></italic> by all dorsal setae slender, much longer, mostly longer than the distance between their base and the bases of next consecutive setae vs. all dorsal setae sub-spatulate, small, far behind the bases of next consecutive setae, setae <italic>c1</italic> and <italic>e1</italic> crossing the bases of next consecutive setae vs. reaching less than half distance to the bases of setae next in line and all hysterosomal setae set on strong tubercles vs. only some setae on opisthosoma set on tubercles in <italic><tp:taxon-name><tp:taxon-name-part taxon-name-part-type="genus" reg="Eutetranychus">E.</tp:taxon-name-part><tp:taxon-name-part taxon-name-part-type="species" reg="namibianus">namibianus</tp:taxon-name-part></tp:taxon-name></italic>. The new species also resembles <italic><tp:taxon-name><tp:taxon-name-part taxon-name-part-type="genus" reg="Eutetranychus">E.</tp:taxon-name-part><tp:taxon-name-part taxon-name-part-type="species" reg="acaciae">acaciae</tp:taxon-name-part></tp:taxon-name></italic><xref ref-type="bibr" rid="B32">Miller 1966</xref> because both have all dorsal setae slender, much longer, and mostly longer than the distance between their base and the bases of next consecutive setae. The new species can be separated from <italic><tp:taxon-name><tp:taxon-name-part taxon-name-part-type="genus" reg="Eutetranychus">E.</tp:taxon-name-part><tp:taxon-name-part taxon-name-part-type="species" reg="acaciae">acaciae</tp:taxon-name-part></tp:taxon-name></italic> by setae <italic>f1</italic> slightly more widely spaced as setae <italic>e1</italic> vs. <italic>f1</italic> two time more widely spaced as compare to <italic>e1</italic>, differences in legs chaetotaxy, genua I−IV with 5−5−4/3−3 vs. 3−3−1−1 and femora II &amp; III with 6 &amp; 2 vs. 4 &amp; 3, respectively in <italic><tp:taxon-name><tp:taxon-name-part taxon-name-part-type="genus" reg="Eutetranychus">E.</tp:taxon-name-part><tp:taxon-name-part taxon-name-part-type="species" reg="acaciae">acaciae</tp:taxon-name-part></tp:taxon-name></italic>.</p><table-wrap id="T1" position="float" orientation="portrait"><label>Table 1.</label><caption><p>Legs chaetotaxy of world species of the genus <italic><tp:taxon-name><tp:taxon-name-part taxon-name-part-type="genus" reg="Eutetranychus">Eutetranychus</tp:taxon-name-part></tp:taxon-name></italic> (including new species).</p></caption><table id="TID0EJRAE" rules="all"><tbody><tr><th rowspan="1" colspan="1">Species</th><th rowspan="1" colspan="1">Femora I–IV</th><th rowspan="1" colspan="1">Genua I–IV</th><th rowspan="1" colspan="1">Tibiae I–IV</th><th rowspan="1" colspan="1">Tarsi I–IV</th><th rowspan="1" colspan="1">Reference</th></tr><tr><td rowspan="1" colspan="6">
                            <bold>Species group <italic><tp:taxon-name><tp:taxon-name-part taxon-name-part-type="genus" reg="Eutetranychus"/><tp:taxon-name-part taxon-name-part-type="species" reg="orientalis">orientalis</tp:taxon-name-part></tp:taxon-name></italic></bold>
                          </td></tr><tr><td rowspan="1" colspan="1"><italic><tp:taxon-name><tp:taxon-name-part taxon-name-part-type="genus" reg="Eutetranychus"/><tp:taxon-name-part taxon-name-part-type="species" reg="neotransversus">neotransversus</tp:taxon-name-part></tp:taxon-name></italic> sp. n.</td><td rowspan="1" colspan="1">5-4-2-1</td><td rowspan="1" colspan="1">4-4-1-2</td><td rowspan="1" colspan="1">6(1)-5-4-4</td><td rowspan="1" colspan="1">15(2)-14(1)-10(1)-10(1)</td><td rowspan="1" colspan="1">Present study</td></tr><tr><td rowspan="1" colspan="1">
                            <italic><tp:taxon-name>
                                <tp:taxon-name-part taxon-name-part-type="genus" reg="Eutetranychus"/>
                                <tp:taxon-name-part taxon-name-part-type="species" reg="bilobatus">bilobatus</tp:taxon-name-part>
                              </tp:taxon-name></italic>
                          </td><td rowspan="1" colspan="1">8-5-4-1</td><td rowspan="1" colspan="1">5-5-2-2</td><td rowspan="1" colspan="1">9(1)-6-6-7</td><td rowspan="1" colspan="1">15(2)-13(2)-10-10</td><td rowspan="1" colspan="1">
                            <xref ref-type="bibr" rid="B33">Nassar and Ghai 1981</xref>
                          </td></tr><tr><td rowspan="1" colspan="1">
                            <italic><tp:taxon-name>
                                <tp:taxon-name-part taxon-name-part-type="genus" reg="Eutetranychus"/>
                                <tp:taxon-name-part taxon-name-part-type="species" reg="caricae">caricae</tp:taxon-name-part>
                              </tp:taxon-name></italic>
                          </td><td rowspan="1" colspan="1">7-6-2-1</td><td rowspan="1" colspan="1">5-4-1-1</td><td rowspan="1" colspan="1">8-5-5-5</td><td rowspan="1" colspan="1">15(2)-12 (1)-10(2)-10(1)</td><td rowspan="1" colspan="1">
                            <xref ref-type="bibr" rid="B33">Nassar and Ghai 1981</xref>
                          </td></tr><tr><td rowspan="1" colspan="1">
                            <italic><tp:taxon-name>
                                <tp:taxon-name-part taxon-name-part-type="genus" reg="Eutetranychus"/>
                                <tp:taxon-name-part taxon-name-part-type="species" reg="citri">citri</tp:taxon-name-part>
                              </tp:taxon-name></italic>
                          </td><td rowspan="1" colspan="1">–</td><td rowspan="1" colspan="1">–</td><td rowspan="1" colspan="1">9(1)-5</td><td rowspan="1" colspan="1">–</td><td rowspan="1" colspan="1">
                            <xref ref-type="bibr" rid="B3">Attiah 1967</xref>
                          </td></tr><tr><td rowspan="1" colspan="1">
                            <italic><tp:taxon-name>
                                <tp:taxon-name-part taxon-name-part-type="genus" reg="Eutetranychus"/>
                                <tp:taxon-name-part taxon-name-part-type="species" reg="maximae">maximae</tp:taxon-name-part>
                              </tp:taxon-name></italic>
                          </td><td rowspan="1" colspan="1">8-6-3-1</td><td rowspan="1" colspan="1">5-5-2-2</td><td rowspan="1" colspan="1">9(1)-6-5-7</td><td rowspan="1" colspan="1">15(2)-13(2)-10(1)-9(1)</td><td rowspan="1" colspan="1">
                            <xref ref-type="bibr" rid="B33">Nassar and Ghai 1981</xref>
                          </td></tr><tr><td rowspan="1" colspan="1">
                            <italic><tp:taxon-name>
                                <tp:taxon-name-part taxon-name-part-type="genus" reg="Eutetranychus"/>
                                <tp:taxon-name-part taxon-name-part-type="species" reg="mirpuriensis">mirpuriensis</tp:taxon-name-part>
                              </tp:taxon-name></italic>
                          </td><td rowspan="1" colspan="1">8-6-3-2</td><td rowspan="1" colspan="1">5-5-2-2</td><td rowspan="1" colspan="1">10-6-6-7</td><td rowspan="1" colspan="1">14-12-11-11</td><td rowspan="1" colspan="1">
                            <xref ref-type="bibr" rid="B10">Chaudhri et al. 1974</xref>
                          </td></tr><tr><td rowspan="1" colspan="1">
                            <italic><tp:taxon-name>
                                <tp:taxon-name-part taxon-name-part-type="genus" reg="Eutetranychus"/>
                                <tp:taxon-name-part taxon-name-part-type="species" reg="nagai">nagai</tp:taxon-name-part>
                              </tp:taxon-name></italic>
                          </td><td rowspan="1" colspan="1">8-5-3-1</td><td rowspan="1" colspan="1">5-5-2-2</td><td rowspan="1" colspan="1">9(1)-6-6-7</td><td rowspan="1" colspan="1">15(2)-13(1)- 9(2)-10 (1)</td><td rowspan="1" colspan="1">
                            <xref ref-type="bibr" rid="B33">Nassar and Ghai 1981</xref>
                          </td></tr><tr><td rowspan="4" colspan="1">
                            <italic><tp:taxon-name>
                                <tp:taxon-name-part taxon-name-part-type="genus" reg="Eutetranychus"/>
                                <tp:taxon-name-part taxon-name-part-type="species" reg="orientalis">orientalis</tp:taxon-name-part>
                              </tp:taxon-name></italic>
                          </td><td rowspan="1" colspan="1">8-6-3/4 -1/2</td><td rowspan="1" colspan="1">5-5-2-2</td><td rowspan="1" colspan="1">9(1-4)-6(0-2)-6(0-1)-7</td><td rowspan="1" colspan="1">15(3)-13(1-2)-10(1)-10(1)</td><td rowspan="1" colspan="1">
                            <xref ref-type="bibr" rid="B22">Meyer 1974</xref>
                          </td></tr><tr><td rowspan="1" colspan="1">8-6-4-2</td><td rowspan="1" colspan="1">5-5-2-2</td><td rowspan="1" colspan="1">9-7-6-7</td><td rowspan="1" colspan="1">15-13-11-11</td><td rowspan="1" colspan="1">
                            <xref ref-type="bibr" rid="B10">Chaudhri et al. 1974</xref>
                          </td></tr><tr><td rowspan="1" colspan="1">8-7/6-3/4-1/2</td><td rowspan="1" colspan="1">5-5-2-2</td><td rowspan="1" colspan="1">9(1)-6-6-7</td><td rowspan="1" colspan="1">15(3)-13(1)-10(1)-10(1)</td><td rowspan="1" colspan="1">
                            <xref ref-type="bibr" rid="B19">Khanjani et al. 2017</xref>
                          </td></tr><tr><td rowspan="1" colspan="1">8/7-7/6/5-4/3-1/2</td><td rowspan="1" colspan="1">5-5-2-2</td><td rowspan="1" colspan="1">9/8(1)-7/6-6/5-7/6</td><td rowspan="1" colspan="1">15(3)-13(1)-10(1)-10(1)</td><td rowspan="1" colspan="1">Present study</td></tr><tr><td rowspan="3" colspan="1">
                            <italic><tp:taxon-name>
                                <tp:taxon-name-part taxon-name-part-type="genus" reg="Eutetranychus"/>
                                <tp:taxon-name-part taxon-name-part-type="species" reg="palmatus">palmatus</tp:taxon-name-part>
                              </tp:taxon-name></italic>
                          </td><td rowspan="1" colspan="1">–</td><td rowspan="1" colspan="1">–</td><td rowspan="1" colspan="1">9(1)</td><td rowspan="1" colspan="1">–</td><td rowspan="1" colspan="1">
                            <xref ref-type="bibr" rid="B3">Attiah 1967</xref>
                          </td></tr><tr><td rowspan="1" colspan="1">8-6-2-1</td><td rowspan="1" colspan="1">5-5-2-2</td><td rowspan="1" colspan="1">9(2)-6(2)-6-7</td><td rowspan="1" colspan="1">15(3)-13(2)-10(1)-10(1)</td><td rowspan="1" colspan="1">
                            <xref ref-type="bibr" rid="B23">Meyer 1987</xref>
                          </td></tr><tr><td rowspan="1" colspan="1">8-7-4-1</td><td rowspan="1" colspan="1">5-5-2-2</td><td rowspan="1" colspan="1">9(1)-6-6-7</td><td rowspan="1" colspan="1">15(3)-13(1)-10(1)-10(1)</td><td rowspan="1" colspan="1">Present study</td></tr><tr><td rowspan="1" colspan="1">
                            <italic><tp:taxon-name>
                                <tp:taxon-name-part taxon-name-part-type="genus" reg="Eutetranychus"/>
                                <tp:taxon-name-part taxon-name-part-type="species" reg="pantopus">pantopus</tp:taxon-name-part>
                              </tp:taxon-name></italic>
                          </td><td rowspan="1" colspan="1">–</td><td rowspan="1" colspan="1">–</td><td rowspan="1" colspan="1">9(1)-5</td><td rowspan="1" colspan="1">–</td><td rowspan="1" colspan="1">
                            <xref ref-type="bibr" rid="B22">Meyer 1974</xref>
                          </td></tr><tr><td rowspan="1" colspan="1">
                            <italic><tp:taxon-name>
                                <tp:taxon-name-part taxon-name-part-type="genus" reg="Eutetranychus"/>
                                <tp:taxon-name-part taxon-name-part-type="species" reg="pyri">pyri</tp:taxon-name-part>
                              </tp:taxon-name></italic>
                          </td><td rowspan="1" colspan="1">–</td><td rowspan="1" colspan="1">–</td><td rowspan="1" colspan="1">9(1)-5</td><td rowspan="1" colspan="1">–</td><td rowspan="1" colspan="1">
                            <xref ref-type="bibr" rid="B3">Attiah 1967</xref>
                          </td></tr><tr><td rowspan="1" colspan="1">
                            <italic><tp:taxon-name>
                                <tp:taxon-name-part taxon-name-part-type="genus" reg="Eutetranychus"/>
                                <tp:taxon-name-part taxon-name-part-type="species" reg="transverstriatus">transverstriatus</tp:taxon-name-part>
                              </tp:taxon-name></italic>
                          </td><td rowspan="1" colspan="1">7-7-4-3</td><td rowspan="1" colspan="1">4-4-2-2</td><td rowspan="1" colspan="1">10-6-6-6</td><td rowspan="1" colspan="1">10-10/9-10(1)-10(1)</td><td rowspan="1" colspan="1">
                            <xref ref-type="bibr" rid="B39">Smiley and Baker 1995</xref>
                          </td></tr><tr><td rowspan="1" colspan="1">*<italic><tp:taxon-name><tp:taxon-name-part taxon-name-part-type="genus" reg="Eutetranychus"/><tp:taxon-name-part taxon-name-part-type="species" reg="fici">fici</tp:taxon-name-part></tp:taxon-name></italic></td><td rowspan="1" colspan="1">8-6-3-2</td><td rowspan="1" colspan="1">5-5/6-2-2</td><td rowspan="1" colspan="1">9(1)-6-6-7</td><td rowspan="1" colspan="1">15(1-3)-13(1)-10(1)-10(1)</td><td rowspan="1" colspan="1">
                            <xref ref-type="bibr" rid="B23">Meyer 1987</xref>
                          </td></tr><tr><td rowspan="1" colspan="1">*<italic><tp:taxon-name><tp:taxon-name-part taxon-name-part-type="genus" reg="Eutetranychus"/><tp:taxon-name-part taxon-name-part-type="species" reg="phaseoli">phaseoli</tp:taxon-name-part></tp:taxon-name></italic></td><td rowspan="1" colspan="1">8-7-3-1</td><td rowspan="1" colspan="1">5-5-2-2</td><td rowspan="1" colspan="1">9(1)-6-6-7</td><td rowspan="1" colspan="1">15(3)-13(2)-10(1)-10</td><td rowspan="1" colspan="1">
                            <xref ref-type="bibr" rid="B33">Nassar and Ghai 1981</xref>
                          </td></tr><tr><td rowspan="1" colspan="1">* <italic><tp:taxon-name><tp:taxon-name-part taxon-name-part-type="genus" reg="Eutetranychus"/><tp:taxon-name-part taxon-name-part-type="species" reg="pruni">pruni</tp:taxon-name-part></tp:taxon-name></italic></td><td rowspan="1" colspan="1">8-7-3-1</td><td rowspan="1" colspan="1">5-5-2-2</td><td rowspan="1" colspan="1">9(1)-6-6-7</td><td rowspan="1" colspan="1">12(3)-11(1)-8(1)-8(1)</td><td rowspan="1" colspan="1">
                            <xref ref-type="bibr" rid="B39">Smiley and Baker 1995</xref>
                          </td></tr><tr><td rowspan="1" colspan="1">*<italic><tp:taxon-name><tp:taxon-name-part taxon-name-part-type="genus" reg="Eutetranychus"/><tp:taxon-name-part taxon-name-part-type="species" reg="ricinus">ricinus</tp:taxon-name-part></tp:taxon-name></italic></td><td rowspan="1" colspan="1">8-7-4/3-2</td><td rowspan="1" colspan="1">5-5-2-2</td><td rowspan="1" colspan="1">9/8(1)-6-6-7</td><td rowspan="1" colspan="1">15(1)-10(1)-10(1)-10(1)</td><td rowspan="1" colspan="1">
                            <xref ref-type="bibr" rid="B39">Smiley and Baker 1995</xref>
                          </td></tr><tr><td rowspan="1" colspan="1">*<italic><tp:taxon-name><tp:taxon-name-part taxon-name-part-type="genus" reg="Eutetranychus"/><tp:taxon-name-part taxon-name-part-type="species" reg="sanaae">sanaae</tp:taxon-name-part></tp:taxon-name></italic></td><td rowspan="1" colspan="1">8-7-4/3-1</td><td rowspan="1" colspan="1">5-5-2-2</td><td rowspan="1" colspan="1">9(1)-7/6-6-7</td><td rowspan="1" colspan="1">11(1)-11(2)-10(1)-10(1)</td><td rowspan="1" colspan="1">
                            <xref ref-type="bibr" rid="B39">Smiley and Baker 1995</xref>
                          </td></tr><tr><td rowspan="1" colspan="1">*<italic><tp:taxon-name><tp:taxon-name-part taxon-name-part-type="genus" reg="Eutetranychus"/><tp:taxon-name-part taxon-name-part-type="species" reg="guangdongensis">guangdongensis</tp:taxon-name-part></tp:taxon-name></italic></td><td rowspan="2" colspan="4">Mentioned in original description same as <italic><tp:taxon-name><tp:taxon-name-part taxon-name-part-type="genus" reg="Eutetranychus">E.</tp:taxon-name-part><tp:taxon-name-part taxon-name-part-type="species" reg="orientalis">orientalis</tp:taxon-name-part></tp:taxon-name></italic></td><td rowspan="1" colspan="1">Ma and Yaun 1982</td></tr><tr><td rowspan="1" colspan="1">*<italic><tp:taxon-name><tp:taxon-name-part taxon-name-part-type="genus" reg="Eutetranychus"/><tp:taxon-name-part taxon-name-part-type="species" reg="xianensis">xianensis</tp:taxon-name-part></tp:taxon-name></italic></td><td rowspan="1" colspan="1">Ma and Yaun 1982</td></tr><tr><td rowspan="1" colspan="6">
                            <bold>Species group <italic><tp:taxon-name><tp:taxon-name-part taxon-name-part-type="genus" reg="Eutetranychus"/><tp:taxon-name-part taxon-name-part-type="species" reg="banksi">banksi</tp:taxon-name-part></tp:taxon-name></italic></bold>
                          </td></tr><tr><td rowspan="1" colspan="1"><italic><tp:taxon-name><tp:taxon-name-part taxon-name-part-type="genus" reg="Eutetranychus"/><tp:taxon-name-part taxon-name-part-type="species" reg="spinosus">spinosus</tp:taxon-name-part></tp:taxon-name></italic> sp. n.</td><td rowspan="1" colspan="1">8/7-6-2-1</td><td rowspan="1" colspan="1">5-5-4/3-3</td><td rowspan="1" colspan="1">9(1)-7-8-8</td><td rowspan="1" colspan="1">15(2)-13(2)-10(1)-10(1)</td><td rowspan="1" colspan="1">Present study</td></tr><tr><td rowspan="1" colspan="1">
                            <italic><tp:taxon-name>
                                <tp:taxon-name-part taxon-name-part-type="genus" reg="Eutetranychus"/>
                                <tp:taxon-name-part taxon-name-part-type="species" reg="acaciae">acaciae</tp:taxon-name-part>
                              </tp:taxon-name></italic>
                          </td><td rowspan="1" colspan="1">6/7-4-3-1</td><td rowspan="1" colspan="1">3-3-1-1</td><td rowspan="1" colspan="1">8(1)-4/5-3-5</td><td rowspan="1" colspan="1">13(4)- 12(3)-10(1)-10(1)</td><td rowspan="1" colspan="1">Based on pictures send by Dr. Owen D. Seeman</td></tr><tr><td rowspan="1" colspan="1">
                            <italic><tp:taxon-name>
                                <tp:taxon-name-part taxon-name-part-type="genus" reg="Eutetranychus"/>
                                <tp:taxon-name-part taxon-name-part-type="species" reg="africanus">africanus</tp:taxon-name-part>
                              </tp:taxon-name></italic>
                          </td><td rowspan="1" colspan="1">8-6-3-1</td><td rowspan="1" colspan="1">5-5-2-2</td><td rowspan="1" colspan="1">9(1)-6-6-7</td><td rowspan="1" colspan="1">15(2/3)-13(1)-10(1)-10(1)</td><td rowspan="1" colspan="1">
                            <xref ref-type="bibr" rid="B23">Meyer 1987</xref>
                          </td></tr><tr><td rowspan="1" colspan="1">
                            <bold><italic><tp:taxon-name>
                                  <tp:taxon-name-part taxon-name-part-type="genus" reg="Eutetranychus"/>
                                  <tp:taxon-name-part taxon-name-part-type="species" reg="anitae">anitae</tp:taxon-name-part>
                                </tp:taxon-name></italic></bold>
                          </td><td rowspan="1" colspan="1">9-6-4-3</td><td rowspan="1" colspan="1">5-5-3-2</td><td rowspan="1" colspan="1">9(4)-7(2)-6/7-7</td><td rowspan="1" colspan="1">13(3)-12(2)-11(1)-10(1)</td><td rowspan="1" colspan="1">By personal communication with Dr. Elizeu Castro</td></tr><tr><td rowspan="1" colspan="1">
                            <bold><italic><tp:taxon-name>
                                  <tp:taxon-name-part taxon-name-part-type="genus" reg="Eutetranychus"/>
                                  <tp:taxon-name-part taxon-name-part-type="species" reg="banksi">banksi</tp:taxon-name-part>
                                </tp:taxon-name></italic></bold>
                          </td><td rowspan="1" colspan="1">6/7-4/6-2-1</td><td rowspan="1" colspan="1">4-4-2-2</td><td rowspan="1" colspan="1">9(1)-6-4/5-5/6</td><td rowspan="1" colspan="1">14(2)-12(2)-10(1)-10(1)</td><td rowspan="1" colspan="1">
                            <xref ref-type="bibr" rid="B27">Mattos and Feres 2009</xref>
                          </td></tr><tr><td rowspan="1" colspan="1">
                            <bold><italic><tp:taxon-name>
                                  <tp:taxon-name-part taxon-name-part-type="genus" reg="Eutetranychus"/>
                                  <tp:taxon-name-part taxon-name-part-type="species" reg="bredini">bredini</tp:taxon-name-part>
                                </tp:taxon-name></italic></bold>
                          </td><td rowspan="1" colspan="1">8-7-4-1</td><td rowspan="1" colspan="1">5-5-2-2</td><td rowspan="1" colspan="1">9(1)-5-5</td><td rowspan="1" colspan="1">–</td><td rowspan="1" colspan="1">
                            <xref ref-type="bibr" rid="B5">Baker and Pritchard 1960</xref>
                          </td></tr><tr><td rowspan="1" colspan="1">
                            <bold><italic><tp:taxon-name>
                                  <tp:taxon-name-part taxon-name-part-type="genus" reg="Eutetranychus"/>
                                  <tp:taxon-name-part taxon-name-part-type="species" reg="carinae">carinae</tp:taxon-name-part>
                                </tp:taxon-name></italic></bold>
                          </td><td rowspan="1" colspan="1">8-6-2-1</td><td rowspan="1" colspan="1">5-5-2-2</td><td rowspan="1" colspan="1">9(1)-6-5-6</td><td rowspan="1" colspan="1">15(2)-13(1)-10(1)-10(1)</td><td rowspan="1" colspan="1">
                            <xref ref-type="bibr" rid="B23">Meyer 1987</xref>
                          </td></tr><tr><td rowspan="1" colspan="1">
                            <bold><italic><tp:taxon-name>
                                  <tp:taxon-name-part taxon-name-part-type="genus" reg="Eutetranychus"/>
                                  <tp:taxon-name-part taxon-name-part-type="species" reg="clastus">clastus</tp:taxon-name-part>
                                </tp:taxon-name></italic></bold>
                          </td><td rowspan="1" colspan="1">8-6-3-1</td><td rowspan="1" colspan="1">5-5-2-2</td><td rowspan="1" colspan="1">9(1)-5-5-6</td><td rowspan="1" colspan="1">15(3)-13(1)-10(1)-10(1)</td><td rowspan="1" colspan="1">
                            <xref ref-type="bibr" rid="B23">Meyer 1987</xref>
                          </td></tr><tr><td rowspan="1" colspan="1">
                            <bold><italic><tp:taxon-name>
                                  <tp:taxon-name-part taxon-name-part-type="genus" reg="Eutetranychus"/>
                                  <tp:taxon-name-part taxon-name-part-type="species" reg="concertativus">concertativus</tp:taxon-name-part>
                                </tp:taxon-name></italic></bold>
                          </td><td rowspan="1" colspan="1">7-6-2-2</td><td rowspan="1" colspan="1">5-5-5-3</td><td rowspan="1" colspan="1">9(1)-7-8-8</td><td rowspan="1" colspan="1">15(2)-13(2)-10(1)-10(1)</td><td rowspan="1" colspan="1">
                            <xref ref-type="bibr" rid="B23">Meyer 1987</xref>
                          </td></tr><tr><td rowspan="1" colspan="1">
                            <bold><italic><tp:taxon-name>
                                  <tp:taxon-name-part taxon-name-part-type="genus" reg="Eutetranychus"/>
                                  <tp:taxon-name-part taxon-name-part-type="species" reg="cratis">cratis</tp:taxon-name-part>
                                </tp:taxon-name></italic></bold>
                          </td><td rowspan="1" colspan="1">8-6-3-2</td><td rowspan="1" colspan="1">3-3-2-2</td><td rowspan="1" colspan="1">6(1)-5-4-5</td><td rowspan="1" colspan="1">14(3)-13(1)-10-10(1)</td><td rowspan="1" colspan="1">
                            <xref ref-type="bibr" rid="B23">Meyer 1987</xref>
                          </td></tr><tr><td rowspan="1" colspan="1">
                            <bold><italic><tp:taxon-name>
                                  <tp:taxon-name-part taxon-name-part-type="genus" reg="Eutetranychus"/>
                                  <tp:taxon-name-part taxon-name-part-type="species" reg="eliei">eliei</tp:taxon-name-part>
                                </tp:taxon-name></italic></bold>
                          </td><td rowspan="1" colspan="1">8-6-2-1</td><td rowspan="1" colspan="1">5-5-2-2</td><td rowspan="1" colspan="1">9(1)-6-5-6</td><td rowspan="1" colspan="1">15(1)-13(1)-10(1)-10(1)</td><td rowspan="1" colspan="1">
                            <xref ref-type="bibr" rid="B23">Meyer 1987</xref>
                          </td></tr><tr><td rowspan="1" colspan="1">
                            <bold><italic><tp:taxon-name>
                                  <tp:taxon-name-part taxon-name-part-type="genus" reg="Eutetranychus"/>
                                  <tp:taxon-name-part taxon-name-part-type="species" reg="enodes">enodes</tp:taxon-name-part>
                                </tp:taxon-name></italic></bold>
                          </td><td rowspan="1" colspan="1">8-6-3-1</td><td rowspan="1" colspan="1">5-5-2-2</td><td rowspan="1" colspan="1">9(1)-6-5-7</td><td rowspan="1" colspan="1">15(2)-13(2)-10(1)-10(1)</td><td rowspan="1" colspan="1">
                            <xref ref-type="bibr" rid="B23">Meyer 1987</xref>
                          </td></tr><tr><td rowspan="1" colspan="1">
                            <bold><italic><tp:taxon-name>
                                  <tp:taxon-name-part taxon-name-part-type="genus" reg="Eutetranychus"/>
                                  <tp:taxon-name-part taxon-name-part-type="species" reg="namibianus">namibianus</tp:taxon-name-part>
                                </tp:taxon-name></italic></bold>
                          </td><td rowspan="1" colspan="1">7-6-2-1</td><td rowspan="1" colspan="1">5-5-3-3</td><td rowspan="1" colspan="1">9(1)-7-8-8</td><td rowspan="1" colspan="1">15(2)-13(1)-10(1)-10(1)</td><td rowspan="1" colspan="1">
                            <xref ref-type="bibr" rid="B23">Meyer 1987</xref>
                          </td></tr><tr><td rowspan="1" colspan="1">
                            <bold><italic><tp:taxon-name>
                                  <tp:taxon-name-part taxon-name-part-type="genus" reg="Eutetranychus"/>
                                  <tp:taxon-name-part taxon-name-part-type="species" reg="nomurai">nomurai</tp:taxon-name-part>
                                </tp:taxon-name></italic></bold>
                          </td><td rowspan="1" colspan="1">6-6-2-1</td><td rowspan="1" colspan="1">5-5-2-2</td><td rowspan="1" colspan="1">9(1)-8/7-8/7-8/7/9</td><td rowspan="1" colspan="1">12/13/14(3)-12/13(1/2)-12/13(1/2)-10(1)</td><td rowspan="1" colspan="1">
                            <xref ref-type="bibr" rid="B13">Flechtmann 1997</xref>
                          </td></tr><tr><td rowspan="1" colspan="1">
                            <bold><italic><tp:taxon-name>
                                  <tp:taxon-name-part taxon-name-part-type="genus" reg="Eutetranychus"/>
                                  <tp:taxon-name-part taxon-name-part-type="species" reg="rhusi">rhusi</tp:taxon-name-part>
                                </tp:taxon-name></italic></bold>
                          </td><td rowspan="1" colspan="1">7-6-2-1</td><td rowspan="1" colspan="1">5-5-3-3</td><td rowspan="1" colspan="1">9(1)-7-7-8/7</td><td rowspan="1" colspan="1">15(2)-13(1)-10(1)-10(1)</td><td rowspan="1" colspan="1">
                            <xref ref-type="bibr" rid="B24">Meyer and Ueckermann 1988</xref>
                          </td></tr><tr><td rowspan="1" colspan="1">
                            <bold><italic><tp:taxon-name>
                                  <tp:taxon-name-part taxon-name-part-type="genus" reg="Eutetranychus"/>
                                  <tp:taxon-name-part taxon-name-part-type="species" reg="swazilandicus">swazilandicus</tp:taxon-name-part>
                                </tp:taxon-name></italic></bold>
                          </td><td rowspan="1" colspan="1">8-6-2-2</td><td rowspan="1" colspan="1">5-5-3-3</td><td rowspan="1" colspan="1">9(1)-7-8-8</td><td rowspan="1" colspan="1">15(3)-13(2) - 10(1) - 10(1)</td><td rowspan="1" colspan="1">
                            <xref ref-type="bibr" rid="B23">Meyer 1987</xref>
                          </td></tr></tbody></table><table-wrap-foot><fn><p>* Suggested synonyms of <italic><tp:taxon-name><tp:taxon-name-part taxon-name-part-type="genus" reg="Eutetranychus">E.</tp:taxon-name-part><tp:taxon-name-part taxon-name-part-type="species" reg="orientalis">orientalis</tp:taxon-name-part></tp:taxon-name></italic> All missing characters/values in the table were not described or illustrated in the original descriptions/re-descriptions.</p></fn></table-wrap-foot></table-wrap></tp:treatment-sec><ref-list><ref id="B23"><mixed-citation xmlns:xlink="http://www.w3.org/1999/xlink" xlink:type="simple"><person-group><name name-style="western"><surname>Meyer</surname><given-names>MKPS</given-names></name></person-group> (<year>1987</year>) <source>African <tp:taxon-name><tp:taxon-name-part taxon-name-part-type="family">Tetranychidae</tp:taxon-name-part></tp:taxon-name> (<tp:taxon-name><tp:taxon-name-part taxon-name-part-type="subclass">Acari</tp:taxon-name-part></tp:taxon-name>: <tp:taxon-name><tp:taxon-name-part taxon-name-part-type="order">Prostigmata</tp:taxon-name-part></tp:taxon-name>) with reference to the world genera.</source><publisher-name>Entomology Memoir</publisher-name>, <publisher-loc>Department of Agriculture and Water Supply, Republic of South Africa</publisher-loc>, <size units="page">175 pp</size>.</mixed-citation></ref><ref id="B33"><mixed-citation xmlns:xlink="http://www.w3.org/1999/xlink" xlink:type="simple"><person-group><name name-style="western"><surname>Nassar</surname><given-names>OA</given-names></name><name name-style="western"><surname>Ghai</surname><given-names>S</given-names></name></person-group> (<year>1981</year>) <article-title>Taxonomic studies on tetranychoid mites infesting vegetables and fruit crops in Delhi and surrounding areas.</article-title><source>Oriental Insect</source><volume>15</volume>(<issue>4</issue>): <fpage>333</fpage>–<lpage>396</lpage>. <ext-link xlink:type="simple" ext-link-type="doi" xlink:href="10.1080/00305316.1981.10434337">https://doi.org/10.1080/00305316.1981.10434337</ext-link></mixed-citation></ref><ref id="B3"><mixed-citation xmlns:xlink="http://www.w3.org/1999/xlink" xlink:type="simple"><person-group><name name-style="western"><surname>Attiah</surname><given-names>HH</given-names></name></person-group> (<year>1967</year>) <article-title>The genus <italic><tp:taxon-name><tp:taxon-name-part taxon-name-part-type="genus">Eutetranychus</tp:taxon-name-part></tp:taxon-name></italic> in the U.A.R., with description of three new species.</article-title><source>Bulletin de la Société Entomologique d’Égypte</source><volume>51</volume>(<issue>11</issue>): <fpage>11</fpage>–<lpage>16</lpage>.</mixed-citation></ref><ref id="B10"><mixed-citation xmlns:xlink="http://www.w3.org/1999/xlink" xlink:type="simple"><person-group><name name-style="western"><surname>Chaudhri</surname><given-names>WM</given-names></name><name name-style="western"><surname>Akbar</surname><given-names>S</given-names></name><name name-style="western"><surname>Rasool</surname><given-names>A</given-names></name></person-group> (<year>1974</year>) <source>Taxonomic studies of the mites belonging to the families <tp:taxon-name><tp:taxon-name-part taxon-name-part-type="family">Tenuipalpidae</tp:taxon-name-part></tp:taxon-name>, <tp:taxon-name><tp:taxon-name-part taxon-name-part-type="family">Tetranychidae</tp:taxon-name-part></tp:taxon-name>, <tp:taxon-name><tp:taxon-name-part taxon-name-part-type="family">Tuckerellidae</tp:taxon-name-part></tp:taxon-name>, <tp:taxon-name><tp:taxon-name-part taxon-name-part-type="family">Caligonellidae</tp:taxon-name-part></tp:taxon-name>, <tp:taxon-name><tp:taxon-name-part taxon-name-part-type="family">Stigmaeidae</tp:taxon-name-part></tp:taxon-name> and <tp:taxon-name><tp:taxon-name-part taxon-name-part-type="family">Phytoseiidae</tp:taxon-name-part></tp:taxon-name>.</source><publisher-name>University of Agriculture Lyallpur</publisher-name>, <publisher-loc>Pakistan</publisher-loc>, <size units="page">250 pp</size>.</mixed-citation></ref><ref id="B22"><mixed-citation xmlns:xlink="http://www.w3.org/1999/xlink" xlink:type="simple"><person-group><name name-style="western"><surname>Meyer</surname><given-names>MKPS</given-names></name></person-group> (<year>1974</year>) <article-title>A revision of the <tp:taxon-name><tp:taxon-name-part taxon-name-part-type="family">Tetranychidae</tp:taxon-name-part></tp:taxon-name> of Africa (<tp:taxon-name><tp:taxon-name-part taxon-name-part-type="subclass">Acari</tp:taxon-name-part></tp:taxon-name>) with a key to the genera of the world.</article-title><source>Entomology Memoir, Department of Agricultural Technical Services, Republic of South Africa</source><volume>36</volume>: <fpage>1</fpage>–<lpage>291</lpage>.</mixed-citation></ref><ref id="B19"><mixed-citation xmlns:xlink="http://www.w3.org/1999/xlink" xlink:type="simple"><person-group><name name-style="western"><surname>Khanjani</surname><given-names>M</given-names></name><name name-style="western"><surname>Khanjani</surname><given-names>M</given-names></name><name name-style="western"><surname>Seeman</surname><given-names>OD</given-names></name></person-group> (<year>2017</year>) <article-title>New spider mites (<tp:taxon-name><tp:taxon-name-part taxon-name-part-type="subclass">Acari</tp:taxon-name-part></tp:taxon-name>: <tp:taxon-name><tp:taxon-name-part taxon-name-part-type="family">Tetranychidae</tp:taxon-name-part></tp:taxon-name>) of the genera <italic><tp:taxon-name><tp:taxon-name-part taxon-name-part-type="genus">Paraplonobia</tp:taxon-name-part></tp:taxon-name></italic> and <italic><tp:taxon-name><tp:taxon-name-part taxon-name-part-type="genus">Eurytetranychus</tp:taxon-name-part></tp:taxon-name></italic> from Iran, and a description of all life stages of <italic><tp:taxon-name><tp:taxon-name-part taxon-name-part-type="genus">Eutetranychus</tp:taxon-name-part><tp:taxon-name-part taxon-name-part-type="species">orientalis</tp:taxon-name-part></tp:taxon-name></italic> (Klein).</article-title><source>Acarologia</source><volume>57</volume>(<issue>3</issue>): <fpage>465</fpage>–<lpage>491</lpage>.</mixed-citation></ref><ref id="B39"><mixed-citation xmlns:xlink="http://www.w3.org/1999/xlink" xlink:type="simple"><person-group><name name-style="western"><surname>Smiley</surname><given-names>RL</given-names></name><name name-style="western"><surname>Baker</surname><given-names>EW</given-names></name></person-group> (<year>1995</year>) <article-title>A report on some tetranychid mites (<tp:taxon-name><tp:taxon-name-part taxon-name-part-type="subclass">Acari</tp:taxon-name-part></tp:taxon-name>: <tp:taxon-name><tp:taxon-name-part taxon-name-part-type="order">Prostigmata</tp:taxon-name-part></tp:taxon-name>) from Yemen.</article-title><source>International Journal of Acarology</source><volume>21</volume>(<issue>3</issue>): <fpage>135</fpage>–<lpage>164</lpage>. <ext-link xlink:type="simple" ext-link-type="doi" xlink:href="10.1080/01647959508684055">https://doi.org/10.1080/01647959508684055</ext-link></mixed-citation></ref><ref id="B27"><mixed-citation xmlns:xlink="http://www.w3.org/1999/xlink" xlink:type="simple"><person-group><name name-style="western"><surname>Mattos</surname><given-names>VM</given-names></name><name name-style="western"><surname>Feres</surname><given-names>RJF</given-names></name></person-group> (<year>2009</year>) <article-title>Morphological pattern and life cycle of <italic><tp:taxon-name><tp:taxon-name-part taxon-name-part-type="genus">Eutetranychus</tp:taxon-name-part><tp:taxon-name-part taxon-name-part-type="species">banksi</tp:taxon-name-part></tp:taxon-name></italic> (<tp:taxon-name><tp:taxon-name-part taxon-name-part-type="subclass">Acari</tp:taxon-name-part></tp:taxon-name>: <tp:taxon-name><tp:taxon-name-part taxon-name-part-type="family">Tetranychidae</tp:taxon-name-part></tp:taxon-name>) from different localities and hosts. Zoologia.</article-title><source>(Curitiba)</source><volume>26</volume>(<issue>3</issue>): <fpage>427</fpage>–<lpage>442</lpage>. <ext-link xlink:type="simple" ext-link-type="doi" xlink:href="10.1590/S1984-46702009000300007">https://doi.org/10.1590/S1984-46702009000300007</ext-link></mixed-citation></ref><ref id="B5"><mixed-citation xmlns:xlink="http://www.w3.org/1999/xlink" xlink:type="simple"><person-group><name name-style="western"><surname>Baker</surname><given-names>EW</given-names></name><name name-style="western"><surname>Pritchard</surname><given-names>AE</given-names></name></person-group> (<year>1960</year>) <article-title>The tetranychoid mites of Africa.</article-title><source>Hilgardia</source><volume>29</volume>(<issue>11</issue>): <fpage>455</fpage>–<lpage>574</lpage>. <ext-link xlink:type="simple" ext-link-type="doi" xlink:href="10.3733/hilg.v29n11p455">https://doi.org/10.3733/hilg.v29n11p455</ext-link></mixed-citation></ref><ref id="B13"><mixed-citation xmlns:xlink="http://www.w3.org/1999/xlink" xlink:type="simple"><person-group><name name-style="western"><surname>Flechtmann</surname><given-names>CHW</given-names></name></person-group> (<year>1997</year>) <article-title>Mites (<tp:taxon-name><tp:taxon-name-part taxon-name-part-type="phylum">Arthropoda</tp:taxon-name-part></tp:taxon-name>: <tp:taxon-name><tp:taxon-name-part taxon-name-part-type="subclass">Acari</tp:taxon-name-part></tp:taxon-name>) associated of palms (<tp:taxon-name><tp:taxon-name-part taxon-name-part-type="family">Arecaceae</tp:taxon-name-part></tp:taxon-name>) in Brazil. III. <italic><tp:taxon-name><tp:taxon-name-part taxon-name-part-type="genus">Eutetranychus</tp:taxon-name-part><tp:taxon-name-part taxon-name-part-type="species">nomurai</tp:taxon-name-part></tp:taxon-name></italic> n. sp. (<tp:taxon-name><tp:taxon-name-part taxon-name-part-type="family">Tetranychidae</tp:taxon-name-part></tp:taxon-name>) from Attalea phalera Ta Mart.</article-title><source>International Journal of Acarology</source><volume>23</volume>(<issue>4</issue>): <fpage>269</fpage>–<lpage>273</lpage>. <ext-link xlink:type="simple" ext-link-type="doi" xlink:href="10.1080/01647959708683576">https://doi.org/10.1080/01647959708683576</ext-link></mixed-citation></ref><ref id="B24"><mixed-citation xmlns:xlink="http://www.w3.org/1999/xlink" xlink:type="simple"><person-group><name name-style="western"><surname>Meyer</surname><given-names>MKPS</given-names></name><name name-style="western"><surname>Ueckermann</surname><given-names>EA</given-names></name></person-group> (<year>1988</year>) <article-title>South African <tp:taxon-name><tp:taxon-name-part taxon-name-part-type="subclass">Acari</tp:taxon-name-part></tp:taxon-name>. III. On the mites of the Mountain Zebra National Park.</article-title><source>Koedoe</source><volume>31</volume>: <fpage>1</fpage>–<lpage>29</lpage>.</mixed-citation></ref><ref id="B32"><mixed-citation xmlns:xlink="http://www.w3.org/1999/xlink" xlink:type="simple"><person-group><name name-style="western"><surname>Miller</surname><given-names>LW</given-names></name></person-group> (<year>1966</year>) <article-title>The tetranychid mites of Tasmania.</article-title><source>Papers and Proceedings of the Royal Society of Tasmania</source><volume>100</volume>: <fpage>53</fpage>–<lpage>76</lpage>.</mixed-citation></ref></ref-list></tp:taxon-treatment>
