# Supplementary material for: The spider mites of the genus Eutetranychus Banks (Acari, Trombidiformes, Tetranychidae) from Saudi Arabia: two new species, a re-description, and a key to the world species
Source: Zookeys. 2018 Nov 28;(799):47–88. doi: 10.3897/zookeys.799.25541 (PMC6281704; doi:10.3897/zookeys.799.25541)
Supplement: XML Treatment for Eutetranychus neotranversus [file zookeys.799.25541-treatment3.xml]

<!DOCTYPE tp:taxon-treatment
  PUBLIC "-//TaxonX//DTD Taxonomic Treatment Publishing DTD v0 20100105//EN" "tax-treatment-NSO.dtd">
<tp:taxon-treatment xmlns:tp="http://www.plazi.org/taxpub"><tp:treatment-meta><kwd-group><label>Taxon classification</label><kwd><named-content xmlns:xlink="http://www.w3.org/1999/xlink" content-type="kingdom">Animalia</named-content></kwd><kwd><named-content xmlns:xlink="http://www.w3.org/1999/xlink" content-type="order">Prostigmata</named-content></kwd><kwd><named-content xmlns:xlink="http://www.w3.org/1999/xlink" content-type="family">Tetranychidae</named-content></kwd></kwd-group><mixed-citation publication-type="journal"><person-group><name><surname>Kamran</surname><given-names>Muhammad</given-names></name><name><surname>Khan</surname><given-names>Eid Muhammad</given-names></name><name><surname>Alatawi</surname><given-names>Fahad Jaber</given-names></name></person-group><article-title>The spider mites of the genus <italic><tp:taxon-name><tp:taxon-name-part taxon-name-part-type="genus" reg="Eutetranychus">Eutetranychus</tp:taxon-name-part></tp:taxon-name></italic> Banks (<tp:taxon-name><tp:taxon-name-part taxon-name-part-type="subclass">Acari</tp:taxon-name-part></tp:taxon-name>, <tp:taxon-name><tp:taxon-name-part taxon-name-part-type="order">Trombidiformes</tp:taxon-name-part></tp:taxon-name>, <tp:taxon-name><tp:taxon-name-part taxon-name-part-type="family">Tetranychidae</tp:taxon-name-part></tp:taxon-name>) from Saudi Arabia: two new species, a re-description, and a key to the world species</article-title><source>Zookeys</source><day>28</day><month>11</month><year>2018</year><volume>2018</volume><issue>799</issue><fpage>47</fpage><lpage>88</lpage><pub-id pub-id-type="doi">10.3897/zookeys.799.25541</pub-id></mixed-citation></tp:treatment-meta><tp:nomenclature><tp:taxon-name>
                    <tp:taxon-name-part taxon-name-part-type="genus" reg="Eutetranychus">Eutetranychus</tp:taxon-name-part>
                    <tp:taxon-name-part taxon-name-part-type="species" reg="neotranversus">neotranversus</tp:taxon-name-part>
                    <object-id xmlns:xlink="http://www.w3.org/1999/xlink" content-type="zoobank" xlink:type="simple">http://zoobank.org/50D5AC16-EE8D-4508-8A29-103B8FA68D34</object-id>
                  </tp:taxon-name><tp:taxon-status xmlns:xlink="http://www.w3.org/1999/xlink" xlink:type="simple">sp. n.</tp:taxon-status><xref ref-type="fig" rid="F10">Figures 16</xref><xref ref-type="fig" rid="F11">, 17</xref><xref ref-type="fig" rid="F12">, 18</xref><xref ref-type="fig" rid="F13">, 19−22</xref><xref ref-type="fig" rid="F14">, 23</xref><xref ref-type="fig" rid="F15">, 24</xref><xref ref-type="fig" rid="F16">, 25</xref><xref ref-type="fig" rid="F17">, 26</xref><xref ref-type="fig" rid="F18">, 27–30</xref></tp:nomenclature><tp:treatment-sec sec-type="diagnosis" id="SECID0EFVBG"><title>Diagnosis (Female).</title><p>Dorsal body setae slender and serrate, all set on small tubercles; hysterosoma medially with transverse striae; propodosoma with lobed striae, hysterosomal striae simple (without lobes); stylophore slightly notched anteriorly; leg I shorter than body length; femora, genua, tibiae and tarsi I−IV: 5−4−2−1; 4−4−1−2; 6 (1)−5−4−4; 12(3ζ, 2ω)−11(3ζ, 1ω)−10(1ω)−10(1ω), respectively.</p></tp:treatment-sec><tp:treatment-sec sec-type="description" id="SECID0EKVBG"><title>Description.</title><p><bold>Female</bold> (n = 8) (Figures <xref ref-type="fig" rid="F10">16</xref>–<xref ref-type="fig" rid="F13">22</xref>). <italic>Body</italic> oval; length of body (excluding gnathosoma) 347 (340−355), (including gnathosoma) 425 (415−430) and maximum width 263 (255−270).</p><p><italic>Dorsum</italic> (Figure <xref ref-type="fig" rid="F10">16</xref>). Propodosoma medially with longitudinal striae, propodosoma with lobed striae, hysterososma medially with transverse striae, hysterosoma with simple striae; dorsal body setae slender and serrate, all dorsal setae with small tubercles, setae <italic>v2</italic> reaching about two third to the distance <italic>v2−v2</italic>, reaching to the base of setae <italic>sc1</italic>; most hysterosomal setae distinctly shorter than distances of setae next row distance <italic>f1−f1</italic> almost as long as <italic>d1</italic>−<italic>d1</italic> but more widely spaced than <italic>c1</italic>−<italic>c1</italic> and <italic>e1</italic>−<italic>e1</italic>. Length of dorsal setae: <italic>v2</italic> 34 (32−36), <italic>sc1</italic> 37 (36−38), <italic>sc2</italic> 32 (32−33), <italic>c1</italic> 24 (24−25), <italic>c2</italic> 36 (35−36), <italic>c3</italic> 23 (22−23), <italic>d1</italic> 33 (33−35), <italic>d2</italic> 38 (36−38), <italic>e1</italic> 37 (36−38), <italic>e2</italic> 42 (40−44), <italic>f1</italic> 39 (36−41), <italic>f2</italic> 26 (24−27), <italic>h1</italic> 28 (27−29); distances between dorsal setae: <italic>v2−v2</italic> 53 (51−55), <italic>sc1−sc1</italic> 95 (93−96), <italic>sc2−sc2</italic> 163 (160−165), <italic>c1−c1</italic> 58 (55−59), <italic>c2−c2</italic> 168 (160−170), <italic>c3−c3</italic> 263 (260−268), <italic>d1−d1</italic> 95(93−97), <italic>d2−d2</italic> 179 (174−185), <italic>e1−e1</italic> 63 (61−66), <italic>e2−e2</italic> 168 (163−170), <italic>f1−f1</italic> 73 (70−75), <italic>f2−f2</italic> 100 (97−102), <italic>h1−h1</italic> 26 (25−28), <italic>v2−sc1</italic> 27 (26−29), <italic>sc1−sc2</italic> 43 (42−45), <italic>sc2−c3</italic> 89 (87−90), <italic>sc2−c2</italic> 58 (57−59), <italic>sc2−c1</italic> 86 (85−87), <italic>c1−c2</italic> 53 (52−55), <italic>c2</italic>−<italic>c3</italic> 50 (50−52), <italic>d1−d2</italic> 48 (47−49), <italic>e1−e2</italic> 47 (46−48), <italic>f1−f2</italic> 21 (20−22), <italic>c1−d1</italic> 63 (60−64), <italic>c2</italic>−<italic>d2</italic> 74 (73−75), <italic>d1−e1</italic> 68 (66−69), <italic>d2−e2</italic> 74 (73−75), <italic>e1−f1</italic> 42 (41−43), <italic>e2−f2</italic> 53 (52−54), <italic>f1−h1</italic> 40 (39−41), <italic>f2−h1</italic> 37 (36−38).</p><fig id="F10" position="float" orientation="portrait"><label>Figure 16.</label><caption><p><italic><tp:taxon-name><tp:taxon-name-part taxon-name-part-type="genus" reg="Eutetranychus">Eutetranychus</tp:taxon-name-part><tp:taxon-name-part taxon-name-part-type="species" reg="neotransversus">neotransversus</tp:taxon-name-part></tp:taxon-name></italic> sp. n. Female, Dorsum (<bold>A, B</bold>).</p></caption><graphic xmlns:xlink="http://www.w3.org/1999/xlink" xlink:href="zookeys-799-047-g010.jpg" position="float" orientation="portrait" xlink:type="simple" id="oo_245430.jpg"/></fig><p><italic>Venter</italic> (Figure <xref ref-type="fig" rid="F11">17</xref>). Area between setae <italic>1a</italic>−<italic>g1</italic> with transverse striae. Length of ventral setae: <italic>1a</italic> 37 (34−38), <italic>3a</italic> 39 (39−40), <italic>4a</italic> 40 (41−42), <italic>1b</italic> 44 (41−44), <italic>1c</italic> 43 (42−44), <italic>2c</italic> 37 (35−38), <italic>3b</italic> 36 (35−38), <italic>4b</italic> 36 (33–37); distances between intercoxal and coxae setae: <italic>1a−1a</italic> 53 (51−54), <italic>3a−3a</italic> 68 (66−70), <italic>4a−4a</italic> 95 (92−97); agential setae <italic>ag</italic> 42 (37−43), <italic>ag−ag</italic> 85 (83−86); genital setae: <italic>g1</italic> 33 (30−33), <italic>g2</italic> 32 (30−32), <italic>g1−g1</italic> 25 (24−26), <italic>g2−g2</italic> 81 (76−85); anal setae two pairs: <italic>ps1</italic>= <italic>ps2</italic> 14 (13−15), <italic>ps1−ps1</italic> 23 (21−23), <italic>ps2−ps2</italic> 23 (22−23); para−anal setae two pairs: <italic>h2</italic> 28 (27−28), <italic>h3</italic> 26 (26−28), <italic>h2−h2</italic> 31 (29−34), <italic>h3−h3</italic> 75 (72−77); all ventral setae simple except <italic>h2</italic> and <italic>h3</italic> slightly barbed. Spermatheca not clear.</p><fig id="F11" position="float" orientation="portrait"><label>Figure 17.</label><caption><p><italic><tp:taxon-name><tp:taxon-name-part taxon-name-part-type="genus" reg="Eutetranychus">Eutetranychus</tp:taxon-name-part><tp:taxon-name-part taxon-name-part-type="species" reg="neotransversus">neotransversus</tp:taxon-name-part></tp:taxon-name></italic> sp. n. Female, <bold>A</bold> Genito-anal region <bold>B</bold> Venter.</p></caption><graphic xmlns:xlink="http://www.w3.org/1999/xlink" xlink:href="zookeys-799-047-g011.jpg" position="float" orientation="portrait" xlink:type="simple" id="oo_245431.jpg"/></fig><p><italic>Gnathosoma</italic> (Figure <xref ref-type="fig" rid="F12">18</xref>). Subcapitular setae <italic>m</italic> 23 (22−25), <italic>m</italic>−<italic>m</italic> 42 (39−44) (Figure <xref ref-type="fig" rid="F11">17</xref>). Palp femur and genu each with one setae, <italic>d</italic> 40 (39−44), <italic>l</italic>” 42 (40−43); palp tibia with three setae <italic>d</italic> 16 (14−17), <italic>l</italic>” 23 (21−25), <italic>l</italic>’ 23 (21−25) and a palp tibial claw; palp tarsus 16 (16−17) long, 11 (11−12) wide at base, with three setae <italic>a</italic> 7 (7−8), <italic>b</italic> 7 (6−7) both simple, <italic>c</italic> 13 (12−13) slightly barbed, three eupathidia <italic>su</italic>ζ’’ 7 (6.5−7) long, 1.60 wide, <italic>ul</italic>’’ζ 6, <italic>ul</italic>’ζ 6 and one solenidion ω 5 width 1.7 (1.5−2) (Figure <xref ref-type="fig" rid="F12">18</xref>). Stylophore anteriorly slightly notched; peritreme ending with a simple bulb (Figure <xref ref-type="fig" rid="F10">16</xref>).</p><fig id="F12" position="float" orientation="portrait"><label>Figure 18.</label><caption><p><italic><tp:taxon-name><tp:taxon-name-part taxon-name-part-type="genus" reg="Eutetranychus">Eutetranychus</tp:taxon-name-part><tp:taxon-name-part taxon-name-part-type="species" reg="neotransversus">neotransversus</tp:taxon-name-part></tp:taxon-name></italic> sp. n. Female, Palp.</p></caption><graphic xmlns:xlink="http://www.w3.org/1999/xlink" xlink:href="zookeys-799-047-g012.jpg" position="float" orientation="portrait" xlink:type="simple" id="oo_245432.jpg"/></fig><p><italic>Legs</italic> (Figures <xref ref-type="fig" rid="F13">19–22</xref>). Length of legs I−IV (trochanter to pretarsus): 257 (250−265), 221 (216−225), 215 (210−225), 242 (235−250) respectively; leg I: trochanter 24 (23−25), femur 105 (102−107), genu 58 (54−63), tibia 57 (54−59), tarsus 68 (66−70); leg II: trochanter 30 (29−33), femur 95 (92−98), genu 53 (50−55), tibia 48 (46−50), tarsus 63 (61−65); leg III: trochanter 32 (30−34), femur 74 (71−75), genu 40 (39−41), tibia 68 (66−70), tarsus 68 (66−70); leg IV: trochanter 32 (30−35), femur 95 (91−98), genu 42 (40−45), tibia 74 (71−76), tarsus 70 (69−73); chaetotaxy of legs I−IV (eupathidia and solenidia in parenthesis): coxae 2−1−1−1, trochanters 1−1−1−1, femora 5−4−2−1, genua 4−4−1−2, tibiae 6(1)−5−4−4, tarsi 12(3ζ, 2ω)−11(3ζ, 1ω)−10(1ω)−10(1ω).</p><fig id="F13" position="float" orientation="portrait"><label>Figures 19–22.</label><caption><p><italic><tp:taxon-name><tp:taxon-name-part taxon-name-part-type="genus" reg="Eutetranychus">Eutetranychus</tp:taxon-name-part><tp:taxon-name-part taxon-name-part-type="species" reg="neotransversus">neotransversus</tp:taxon-name-part></tp:taxon-name></italic> sp. n. Female, <bold>19</bold> Leg 1 <bold>20</bold> Leg 2 <bold>21</bold> Leg 3 <bold>22</bold> Leg 4.</p></caption><graphic xmlns:xlink="http://www.w3.org/1999/xlink" xlink:href="zookeys-799-047-g013.jpg" position="float" orientation="portrait" xlink:type="simple" id="oo_245433.jpg"/></fig><p><bold>Male</bold> (n = 2) (Figures <xref ref-type="fig" rid="F14">23</xref>–<xref ref-type="fig" rid="F18">30</xref>).</p><p>Body oval; Length of body (excluding gnathosoma) 236−246, (including gnathosoma) 335−353, maximum width 154−165.</p><p><italic>Dorsum</italic> (Figure <xref ref-type="fig" rid="F14">23</xref>). Propodosoma medially with longitudinal striae; hysterosoma medially with transverse striae; all dorsal body setae slender, serrate and sub-equal in length, setae <italic>sc2</italic> and hysterosomal setae with small tubercles. Length of dorsal setae: <italic>v2</italic> 19−21, <italic>sc1</italic> 18−20, <italic>sc2</italic> 20−24, <italic>c1</italic> 19−22, <italic>c2</italic> 24−28, <italic>c3</italic> 21−24, <italic>d1</italic> 20−23, <italic>d2</italic> 25−27, <italic>e1</italic> 24−26, <italic>e2</italic> 20−24, <italic>f1</italic> 28−33, <italic>f2</italic> 20−23, <italic>h1</italic> 19−21, <italic>h2</italic> 9−11, <italic>h3</italic> 12−13; distance between dorsal setae: <italic>v2−v2</italic> 48−54, <italic>sc1−sc1</italic> 80−85, <italic>sc2−sc2</italic> 143−148, <italic>c1−c1</italic> 35−37, <italic>c2−c2</italic> 115−120, <italic>c3−c3</italic> 160−164, <italic>d1−d1</italic> 63−65, <italic>d2−d2</italic> 120−125, <italic>e1−e1</italic> 32−36, <italic>e2−e2</italic> 86−90, <italic>f1−f1</italic> 42−43, <italic>f2−f2</italic> 68−70, <italic>h1−h1</italic> 25−27, <italic>h2−h2</italic> 17−19, <italic>h3−h3</italic> 38−40, <italic>v2−sc1</italic> 32−33, <italic>sc1−sc2</italic> 36−38, <italic>sc2−c3</italic> 43−45, <italic>sc2−c2</italic> 32−34, <italic>sc2−c1</italic> 60−63, <italic>c1−c2</italic> 37−38, <italic>c2−c3</italic> 26−28, <italic>c1−d1</italic> 24−26, <italic>c2−d2</italic> 37−38, <italic>d1−e1</italic> 42−45, <italic>d2−e2</italic> 32−34, <italic>e1−f1</italic> 43−45, <italic>e2−f2</italic> 38−40, <italic>f1−h1</italic> 22−22, <italic>f2−h1</italic> 28−30.</p><fig id="F14" position="float" orientation="portrait"><label>Figure 23.</label><caption><p><italic><tp:taxon-name><tp:taxon-name-part taxon-name-part-type="genus" reg="Eutetranychus">Eutetranychus</tp:taxon-name-part><tp:taxon-name-part taxon-name-part-type="species" reg="neotransversus">neotransversus</tp:taxon-name-part></tp:taxon-name></italic> sp. n. Male, Dorsum.</p></caption><graphic xmlns:xlink="http://www.w3.org/1999/xlink" xlink:href="zookeys-799-047-g014.jpg" position="float" orientation="portrait" xlink:type="simple" id="oo_245434.jpg"/></fig><p><italic>Venter</italic> (Figure <xref ref-type="fig" rid="F15">24</xref>). Idiosoma ventrally with transverse striae from setae <italic>1a−ag.</italic> Length of ventral setae; <italic>1a</italic> 35−38, <italic>3a</italic> 22−24, <italic>4a</italic> 26−28, <italic>1b</italic> 45−48, <italic>1c</italic> 42−47, <italic>2b</italic> 26−30, <italic>3b</italic> 30−33, <italic>4b</italic> 27−28; distance between setae: <italic>1a−1a</italic> 55−58, <italic>1b−1c</italic> 13−16, <italic>3a−3a</italic> 44−47, <italic>4a−4a</italic> 62−65; aggenital setae: <italic>ag</italic> 14−16, <italic>ag−ag</italic> 10−11; genital setae: <italic>g1</italic> 10−11, <italic>g2</italic> 11−12, <italic>g1−g1</italic> 16−17, <italic>g2−g2</italic> 24−26; anal setae two pairs: <italic>ps1</italic> 8−9, <italic>ps2</italic> 12−13, <italic>ps1−ps1</italic> 8−9, <italic>ps1−ps2</italic> 6−7.</p><fig id="F15" position="float" orientation="portrait"><label>Figure 24.</label><caption><p><italic><tp:taxon-name><tp:taxon-name-part taxon-name-part-type="genus" reg="Eutetranychus">Eutetranychus</tp:taxon-name-part><tp:taxon-name-part taxon-name-part-type="species" reg="neotransversus">neotransversus</tp:taxon-name-part></tp:taxon-name></italic> sp. n. Male, Venter.</p></caption><graphic xmlns:xlink="http://www.w3.org/1999/xlink" xlink:href="zookeys-799-047-g015.jpg" position="float" orientation="portrait" xlink:type="simple" id="oo_245435.jpg"/></fig><p><italic>Gnathosoma</italic> (Figure <xref ref-type="fig" rid="F16">25</xref>). Subcapitular setae <italic>m</italic> 24−28, <italic>m</italic>−<italic>m</italic> 30−31 (Figure <xref ref-type="fig" rid="F15">24</xref>); palp femur and genu each with one setae <italic>d</italic> 20−22, <italic>l</italic>” 26; palp tibia with three setae <italic>d</italic> 12−13, <italic>l</italic>” 17−19, <italic>l</italic>’ 8 and a palp tibial claw; palp tarsus 11 long, 8 wide, with 3 simple setae <italic>a</italic> 7−8, <italic>b</italic> 6, <italic>c</italic> 10−11, 3 eupathidia <italic>ul</italic>’’ζ = <italic>ul</italic>’ζ 6−7, width 0.7 (0.6−0.9) <italic>su</italic>ζ 4, 0.6 (0.5−0.7) a solenidion ω 3.5 long, width 1 (0.9−1.2) (Figure <xref ref-type="fig" rid="F16">25</xref>). Stylophore slightly notched; peritremes with simple bulb terminaly (Figure <xref ref-type="fig" rid="F14">23</xref>).</p><fig id="F16" position="float" orientation="portrait"><label>Figure 25.</label><caption><p><italic><tp:taxon-name><tp:taxon-name-part taxon-name-part-type="genus" reg="Eutetranychus">Eutetranychus</tp:taxon-name-part><tp:taxon-name-part taxon-name-part-type="species" reg="neotransversus">neotransversus</tp:taxon-name-part></tp:taxon-name></italic> sp. n. Male, Palp.</p></caption><graphic xmlns:xlink="http://www.w3.org/1999/xlink" xlink:href="zookeys-799-047-g016.jpg" position="float" orientation="portrait" xlink:type="simple" id="oo_245436.jpg"/></fig><p><italic>Aedeagus</italic> (Figure <xref ref-type="fig" rid="F17">26</xref>) bends dorsad at an angle of 90°; the bent portion blunt distally, shaft 8 long, 4 wide, bent portion 2.5 long.</p><p><italic>Legs</italic> (Figures <xref ref-type="fig" rid="F18">27–30</xref>). Length of legs I−IV (trochanter to pretarsus): 315−325, 269−275, 265−271, 268−275 respectively; chaetotaxy of legs I−IV (eupathidia and solenidia in parenthesis): coxae 2−1−1−1, trochanters 1−1−1−1, femora 8−6−4−1, genua 5−5−2−2, tibiae 9(4)−5(3)−5−4, tarsi 11(2ζ, 2ω)−11(3ζ, 2ω)−10(1ω)−10(1ω).</p><fig id="F17" position="float" orientation="portrait"><label>Figure 26.</label><caption><p><italic><tp:taxon-name><tp:taxon-name-part taxon-name-part-type="genus" reg="Eutetranychus">Eutetranychus</tp:taxon-name-part><tp:taxon-name-part taxon-name-part-type="species" reg="neotransversus">neotransversus</tp:taxon-name-part></tp:taxon-name></italic> sp. n. Male, Aedeagus.</p></caption><graphic xmlns:xlink="http://www.w3.org/1999/xlink" xlink:href="zookeys-799-047-g017.jpg" position="float" orientation="portrait" xlink:type="simple" id="oo_245437.jpg"/></fig><fig id="F18" position="float" orientation="portrait"><label>Figures 27–30.</label><caption><p><italic><tp:taxon-name><tp:taxon-name-part taxon-name-part-type="genus" reg="Eutetranychus">Eutetranychus</tp:taxon-name-part><tp:taxon-name-part taxon-name-part-type="species" reg="neotransversus">neotransversus</tp:taxon-name-part></tp:taxon-name></italic> sp. n. Male, <bold>27</bold> Leg 1 <bold>28</bold> Leg 2 <bold>29</bold> Leg 3 <bold>30</bold> Leg 4.</p></caption><graphic xmlns:xlink="http://www.w3.org/1999/xlink" xlink:href="zookeys-799-047-g018.jpg" position="float" orientation="portrait" xlink:type="simple" id="oo_245438.jpg"/></fig></tp:treatment-sec><tp:treatment-sec sec-type="Immature stages" id="SECID0EEMAI"><title>Immature stages.</title><p>Unknown.</p></tp:treatment-sec><tp:treatment-sec sec-type="etymology" id="SECID0EJMAI"><title>Etymology.</title><p>The species name is derived from the transverse striations on dorsal hysterosoma.</p></tp:treatment-sec><tp:treatment-sec sec-type="type material" id="SECID0EOMAI"><title>Type material.</title><p>Holotype female and four paratype females, <italic><tp:taxon-name><tp:taxon-name-part taxon-name-part-type="genus" reg="Juniperus">Juniperus</tp:taxon-name-part><tp:taxon-name-part taxon-name-part-type="species" reg="procera">procera</tp:taxon-name-part></tp:taxon-name></italic> Hochst. Ex Endl. (<tp:taxon-name><tp:taxon-name-part taxon-name-part-type="family">Cupressaceae</tp:taxon-name-part></tp:taxon-name>), Al-Shifa road, Taif, <named-content xmlns:xlink="http://www.w3.org/1999/xlink" content-type="dwc:verbatimCoordinates" xlink:type="simple"><named-content content-type="geo-json" specific-use="{&#34;type&#34;:&#34;Point&#34;,&#34;coordinates&#34;:[40.315467,21.078167]}" id="NCID0EHNAI" xlink:type="simple">21°04.690'N, 040°18.928'E</named-content></named-content>, elevation 2244 m, 11 Oct 2016, leg. M Kamran and M Rehman; three paratype females, <italic><tp:taxon-name><tp:taxon-name-part taxon-name-part-type="genus" reg="Juniperus">J.</tp:taxon-name-part><tp:taxon-name-part taxon-name-part-type="species" reg="procera">procera</tp:taxon-name-part></tp:taxon-name></italic> , Ash Shifa road, Taif, <named-content xmlns:xlink="http://www.w3.org/1999/xlink" content-type="dwc:verbatimCoordinates" xlink:type="simple"><named-content content-type="geo-json" specific-use="{&#34;type&#34;:&#34;Point&#34;,&#34;coordinates&#34;:[40.342100,21.108017]}" id="NCID0E1NAI" xlink:type="simple">21°06.481'N, 040°20.526'E</named-content></named-content>, elevation 2133 m, 12 Sept 2017, leg. Eid M Khan and M Rehman.</p></tp:treatment-sec><tp:treatment-sec sec-type="remarks" id="SECID0E6NAI"><title>Remarks.</title><p><italic><tp:taxon-name><tp:taxon-name-part taxon-name-part-type="genus" reg="Eutetranychus">Eutetranychus</tp:taxon-name-part><tp:taxon-name-part taxon-name-part-type="species" reg="neotransversus">neotransversus</tp:taxon-name-part></tp:taxon-name></italic> sp. n. belongs to <italic><tp:taxon-name><tp:taxon-name-part taxon-name-part-type="genus" reg="Eutetranychus"/><tp:taxon-name-part taxon-name-part-type="species" reg="orientalis">orientalis</tp:taxon-name-part></tp:taxon-name></italic> species group. It closely resembles <italic><tp:taxon-name><tp:taxon-name-part taxon-name-part-type="genus" reg="Eutetranychus">E.</tp:taxon-name-part><tp:taxon-name-part taxon-name-part-type="species" reg="transverstriatus">transverstriatus</tp:taxon-name-part></tp:taxon-name></italic> Smiley &amp; Baker, 1995 because the entire hysterosoma dorsomedially in both bear transverse striations. The new species is different from <italic><tp:taxon-name><tp:taxon-name-part taxon-name-part-type="genus" reg="Eutetranychus">E.</tp:taxon-name-part><tp:taxon-name-part taxon-name-part-type="species" reg="transverstriatus">transverstriatus</tp:taxon-name-part></tp:taxon-name></italic> by stylophore anteriorly slightly notched vs. rounded; hysterosomal striae without lobes vs. with distinct lobed striae; number of setae on femora I−IV 5−4−2−1 vs. 7−7−4−3; genu III 1 vs. 2 and tibiae I−IV 6(1)−5−4−4 vs. 10−6−6−6 in <italic><tp:taxon-name><tp:taxon-name-part taxon-name-part-type="genus" reg="Eutetranychus">E.</tp:taxon-name-part><tp:taxon-name-part taxon-name-part-type="species" reg="transverstriatus">transverstriatus</tp:taxon-name-part></tp:taxon-name></italic> (Table <xref ref-type="table" rid="T1">1</xref>).</p></tp:treatment-sec><tp:treatment-sec><!--Section generated to contain objects referenced in tp:taxon-treatment.--><table-wrap id="T1" position="float" orientation="portrait"><label>Table 1.</label><caption><p>Legs chaetotaxy of world species of the genus <italic><tp:taxon-name><tp:taxon-name-part taxon-name-part-type="genus" reg="Eutetranychus">Eutetranychus</tp:taxon-name-part></tp:taxon-name></italic> (including new species).</p></caption><table id="TID0EJRAE" rules="all"><tbody><tr><th rowspan="1" colspan="1">Species</th><th rowspan="1" colspan="1">Femora I–IV</th><th rowspan="1" colspan="1">Genua I–IV</th><th rowspan="1" colspan="1">Tibiae I–IV</th><th rowspan="1" colspan="1">Tarsi I–IV</th><th rowspan="1" colspan="1">Reference</th></tr><tr><td rowspan="1" colspan="6">
                            <bold>Species group <italic><tp:taxon-name><tp:taxon-name-part taxon-name-part-type="genus" reg="Eutetranychus"/><tp:taxon-name-part taxon-name-part-type="species" reg="orientalis">orientalis</tp:taxon-name-part></tp:taxon-name></italic></bold>
                          </td></tr><tr><td rowspan="1" colspan="1"><italic><tp:taxon-name><tp:taxon-name-part taxon-name-part-type="genus" reg="Eutetranychus"/><tp:taxon-name-part taxon-name-part-type="species" reg="neotransversus">neotransversus</tp:taxon-name-part></tp:taxon-name></italic> sp. n.</td><td rowspan="1" colspan="1">5-4-2-1</td><td rowspan="1" colspan="1">4-4-1-2</td><td rowspan="1" colspan="1">6(1)-5-4-4</td><td rowspan="1" colspan="1">15(2)-14(1)-10(1)-10(1)</td><td rowspan="1" colspan="1">Present study</td></tr><tr><td rowspan="1" colspan="1">
                            <italic><tp:taxon-name>
                                <tp:taxon-name-part taxon-name-part-type="genus" reg="Eutetranychus"/>
                                <tp:taxon-name-part taxon-name-part-type="species" reg="bilobatus">bilobatus</tp:taxon-name-part>
                              </tp:taxon-name></italic>
                          </td><td rowspan="1" colspan="1">8-5-4-1</td><td rowspan="1" colspan="1">5-5-2-2</td><td rowspan="1" colspan="1">9(1)-6-6-7</td><td rowspan="1" colspan="1">15(2)-13(2)-10-10</td><td rowspan="1" colspan="1">
                            <xref ref-type="bibr" rid="B33">Nassar and Ghai 1981</xref>
                          </td></tr><tr><td rowspan="1" colspan="1">
                            <italic><tp:taxon-name>
                                <tp:taxon-name-part taxon-name-part-type="genus" reg="Eutetranychus"/>
                                <tp:taxon-name-part taxon-name-part-type="species" reg="caricae">caricae</tp:taxon-name-part>
                              </tp:taxon-name></italic>
                          </td><td rowspan="1" colspan="1">7-6-2-1</td><td rowspan="1" colspan="1">5-4-1-1</td><td rowspan="1" colspan="1">8-5-5-5</td><td rowspan="1" colspan="1">15(2)-12 (1)-10(2)-10(1)</td><td rowspan="1" colspan="1">
                            <xref ref-type="bibr" rid="B33">Nassar and Ghai 1981</xref>
                          </td></tr><tr><td rowspan="1" colspan="1">
                            <italic><tp:taxon-name>
                                <tp:taxon-name-part taxon-name-part-type="genus" reg="Eutetranychus"/>
                                <tp:taxon-name-part taxon-name-part-type="species" reg="citri">citri</tp:taxon-name-part>
                              </tp:taxon-name></italic>
                          </td><td rowspan="1" colspan="1">–</td><td rowspan="1" colspan="1">–</td><td rowspan="1" colspan="1">9(1)-5</td><td rowspan="1" colspan="1">–</td><td rowspan="1" colspan="1">
                            <xref ref-type="bibr" rid="B3">Attiah 1967</xref>
                          </td></tr><tr><td rowspan="1" colspan="1">
                            <italic><tp:taxon-name>
                                <tp:taxon-name-part taxon-name-part-type="genus" reg="Eutetranychus"/>
                                <tp:taxon-name-part taxon-name-part-type="species" reg="maximae">maximae</tp:taxon-name-part>
                              </tp:taxon-name></italic>
                          </td><td rowspan="1" colspan="1">8-6-3-1</td><td rowspan="1" colspan="1">5-5-2-2</td><td rowspan="1" colspan="1">9(1)-6-5-7</td><td rowspan="1" colspan="1">15(2)-13(2)-10(1)-9(1)</td><td rowspan="1" colspan="1">
                            <xref ref-type="bibr" rid="B33">Nassar and Ghai 1981</xref>
                          </td></tr><tr><td rowspan="1" colspan="1">
                            <italic><tp:taxon-name>
                                <tp:taxon-name-part taxon-name-part-type="genus" reg="Eutetranychus"/>
                                <tp:taxon-name-part taxon-name-part-type="species" reg="mirpuriensis">mirpuriensis</tp:taxon-name-part>
                              </tp:taxon-name></italic>
                          </td><td rowspan="1" colspan="1">8-6-3-2</td><td rowspan="1" colspan="1">5-5-2-2</td><td rowspan="1" colspan="1">10-6-6-7</td><td rowspan="1" colspan="1">14-12-11-11</td><td rowspan="1" colspan="1">
                            <xref ref-type="bibr" rid="B10">Chaudhri et al. 1974</xref>
                          </td></tr><tr><td rowspan="1" colspan="1">
                            <italic><tp:taxon-name>
                                <tp:taxon-name-part taxon-name-part-type="genus" reg="Eutetranychus"/>
                                <tp:taxon-name-part taxon-name-part-type="species" reg="nagai">nagai</tp:taxon-name-part>
                              </tp:taxon-name></italic>
                          </td><td rowspan="1" colspan="1">8-5-3-1</td><td rowspan="1" colspan="1">5-5-2-2</td><td rowspan="1" colspan="1">9(1)-6-6-7</td><td rowspan="1" colspan="1">15(2)-13(1)- 9(2)-10 (1)</td><td rowspan="1" colspan="1">
                            <xref ref-type="bibr" rid="B33">Nassar and Ghai 1981</xref>
                          </td></tr><tr><td rowspan="4" colspan="1">
                            <italic><tp:taxon-name>
                                <tp:taxon-name-part taxon-name-part-type="genus" reg="Eutetranychus"/>
                                <tp:taxon-name-part taxon-name-part-type="species" reg="orientalis">orientalis</tp:taxon-name-part>
                              </tp:taxon-name></italic>
                          </td><td rowspan="1" colspan="1">8-6-3/4 -1/2</td><td rowspan="1" colspan="1">5-5-2-2</td><td rowspan="1" colspan="1">9(1-4)-6(0-2)-6(0-1)-7</td><td rowspan="1" colspan="1">15(3)-13(1-2)-10(1)-10(1)</td><td rowspan="1" colspan="1">
                            <xref ref-type="bibr" rid="B22">Meyer 1974</xref>
                          </td></tr><tr><td rowspan="1" colspan="1">8-6-4-2</td><td rowspan="1" colspan="1">5-5-2-2</td><td rowspan="1" colspan="1">9-7-6-7</td><td rowspan="1" colspan="1">15-13-11-11</td><td rowspan="1" colspan="1">
                            <xref ref-type="bibr" rid="B10">Chaudhri et al. 1974</xref>
                          </td></tr><tr><td rowspan="1" colspan="1">8-7/6-3/4-1/2</td><td rowspan="1" colspan="1">5-5-2-2</td><td rowspan="1" colspan="1">9(1)-6-6-7</td><td rowspan="1" colspan="1">15(3)-13(1)-10(1)-10(1)</td><td rowspan="1" colspan="1">
                            <xref ref-type="bibr" rid="B19">Khanjani et al. 2017</xref>
                          </td></tr><tr><td rowspan="1" colspan="1">8/7-7/6/5-4/3-1/2</td><td rowspan="1" colspan="1">5-5-2-2</td><td rowspan="1" colspan="1">9/8(1)-7/6-6/5-7/6</td><td rowspan="1" colspan="1">15(3)-13(1)-10(1)-10(1)</td><td rowspan="1" colspan="1">Present study</td></tr><tr><td rowspan="3" colspan="1">
                            <italic><tp:taxon-name>
                                <tp:taxon-name-part taxon-name-part-type="genus" reg="Eutetranychus"/>
                                <tp:taxon-name-part taxon-name-part-type="species" reg="palmatus">palmatus</tp:taxon-name-part>
                              </tp:taxon-name></italic>
                          </td><td rowspan="1" colspan="1">–</td><td rowspan="1" colspan="1">–</td><td rowspan="1" colspan="1">9(1)</td><td rowspan="1" colspan="1">–</td><td rowspan="1" colspan="1">
                            <xref ref-type="bibr" rid="B3">Attiah 1967</xref>
                          </td></tr><tr><td rowspan="1" colspan="1">8-6-2-1</td><td rowspan="1" colspan="1">5-5-2-2</td><td rowspan="1" colspan="1">9(2)-6(2)-6-7</td><td rowspan="1" colspan="1">15(3)-13(2)-10(1)-10(1)</td><td rowspan="1" colspan="1">
                            <xref ref-type="bibr" rid="B23">Meyer 1987</xref>
                          </td></tr><tr><td rowspan="1" colspan="1">8-7-4-1</td><td rowspan="1" colspan="1">5-5-2-2</td><td rowspan="1" colspan="1">9(1)-6-6-7</td><td rowspan="1" colspan="1">15(3)-13(1)-10(1)-10(1)</td><td rowspan="1" colspan="1">Present study</td></tr><tr><td rowspan="1" colspan="1">
                            <italic><tp:taxon-name>
                                <tp:taxon-name-part taxon-name-part-type="genus" reg="Eutetranychus"/>
                                <tp:taxon-name-part taxon-name-part-type="species" reg="pantopus">pantopus</tp:taxon-name-part>
                              </tp:taxon-name></italic>
                          </td><td rowspan="1" colspan="1">–</td><td rowspan="1" colspan="1">–</td><td rowspan="1" colspan="1">9(1)-5</td><td rowspan="1" colspan="1">–</td><td rowspan="1" colspan="1">
                            <xref ref-type="bibr" rid="B22">Meyer 1974</xref>
                          </td></tr><tr><td rowspan="1" colspan="1">
                            <italic><tp:taxon-name>
                                <tp:taxon-name-part taxon-name-part-type="genus" reg="Eutetranychus"/>
                                <tp:taxon-name-part taxon-name-part-type="species" reg="pyri">pyri</tp:taxon-name-part>
                              </tp:taxon-name></italic>
                          </td><td rowspan="1" colspan="1">–</td><td rowspan="1" colspan="1">–</td><td rowspan="1" colspan="1">9(1)-5</td><td rowspan="1" colspan="1">–</td><td rowspan="1" colspan="1">
                            <xref ref-type="bibr" rid="B3">Attiah 1967</xref>
                          </td></tr><tr><td rowspan="1" colspan="1">
                            <italic><tp:taxon-name>
                                <tp:taxon-name-part taxon-name-part-type="genus" reg="Eutetranychus"/>
                                <tp:taxon-name-part taxon-name-part-type="species" reg="transverstriatus">transverstriatus</tp:taxon-name-part>
                              </tp:taxon-name></italic>
                          </td><td rowspan="1" colspan="1">7-7-4-3</td><td rowspan="1" colspan="1">4-4-2-2</td><td rowspan="1" colspan="1">10-6-6-6</td><td rowspan="1" colspan="1">10-10/9-10(1)-10(1)</td><td rowspan="1" colspan="1">
                            <xref ref-type="bibr" rid="B39">Smiley and Baker 1995</xref>
                          </td></tr><tr><td rowspan="1" colspan="1">*<italic><tp:taxon-name><tp:taxon-name-part taxon-name-part-type="genus" reg="Eutetranychus"/><tp:taxon-name-part taxon-name-part-type="species" reg="fici">fici</tp:taxon-name-part></tp:taxon-name></italic></td><td rowspan="1" colspan="1">8-6-3-2</td><td rowspan="1" colspan="1">5-5/6-2-2</td><td rowspan="1" colspan="1">9(1)-6-6-7</td><td rowspan="1" colspan="1">15(1-3)-13(1)-10(1)-10(1)</td><td rowspan="1" colspan="1">
                            <xref ref-type="bibr" rid="B23">Meyer 1987</xref>
                          </td></tr><tr><td rowspan="1" colspan="1">*<italic><tp:taxon-name><tp:taxon-name-part taxon-name-part-type="genus" reg="Eutetranychus"/><tp:taxon-name-part taxon-name-part-type="species" reg="phaseoli">phaseoli</tp:taxon-name-part></tp:taxon-name></italic></td><td rowspan="1" colspan="1">8-7-3-1</td><td rowspan="1" colspan="1">5-5-2-2</td><td rowspan="1" colspan="1">9(1)-6-6-7</td><td rowspan="1" colspan="1">15(3)-13(2)-10(1)-10</td><td rowspan="1" colspan="1">
                            <xref ref-type="bibr" rid="B33">Nassar and Ghai 1981</xref>
                          </td></tr><tr><td rowspan="1" colspan="1">* <italic><tp:taxon-name><tp:taxon-name-part taxon-name-part-type="genus" reg="Eutetranychus"/><tp:taxon-name-part taxon-name-part-type="species" reg="pruni">pruni</tp:taxon-name-part></tp:taxon-name></italic></td><td rowspan="1" colspan="1">8-7-3-1</td><td rowspan="1" colspan="1">5-5-2-2</td><td rowspan="1" colspan="1">9(1)-6-6-7</td><td rowspan="1" colspan="1">12(3)-11(1)-8(1)-8(1)</td><td rowspan="1" colspan="1">
                            <xref ref-type="bibr" rid="B39">Smiley and Baker 1995</xref>
                          </td></tr><tr><td rowspan="1" colspan="1">*<italic><tp:taxon-name><tp:taxon-name-part taxon-name-part-type="genus" reg="Eutetranychus"/><tp:taxon-name-part taxon-name-part-type="species" reg="ricinus">ricinus</tp:taxon-name-part></tp:taxon-name></italic></td><td rowspan="1" colspan="1">8-7-4/3-2</td><td rowspan="1" colspan="1">5-5-2-2</td><td rowspan="1" colspan="1">9/8(1)-6-6-7</td><td rowspan="1" colspan="1">15(1)-10(1)-10(1)-10(1)</td><td rowspan="1" colspan="1">
                            <xref ref-type="bibr" rid="B39">Smiley and Baker 1995</xref>
                          </td></tr><tr><td rowspan="1" colspan="1">*<italic><tp:taxon-name><tp:taxon-name-part taxon-name-part-type="genus" reg="Eutetranychus"/><tp:taxon-name-part taxon-name-part-type="species" reg="sanaae">sanaae</tp:taxon-name-part></tp:taxon-name></italic></td><td rowspan="1" colspan="1">8-7-4/3-1</td><td rowspan="1" colspan="1">5-5-2-2</td><td rowspan="1" colspan="1">9(1)-7/6-6-7</td><td rowspan="1" colspan="1">11(1)-11(2)-10(1)-10(1)</td><td rowspan="1" colspan="1">
                            <xref ref-type="bibr" rid="B39">Smiley and Baker 1995</xref>
                          </td></tr><tr><td rowspan="1" colspan="1">*<italic><tp:taxon-name><tp:taxon-name-part taxon-name-part-type="genus" reg="Eutetranychus"/><tp:taxon-name-part taxon-name-part-type="species" reg="guangdongensis">guangdongensis</tp:taxon-name-part></tp:taxon-name></italic></td><td rowspan="2" colspan="4">Mentioned in original description same as <italic><tp:taxon-name><tp:taxon-name-part taxon-name-part-type="genus" reg="Eutetranychus">E.</tp:taxon-name-part><tp:taxon-name-part taxon-name-part-type="species" reg="orientalis">orientalis</tp:taxon-name-part></tp:taxon-name></italic></td><td rowspan="1" colspan="1">Ma and Yaun 1982</td></tr><tr><td rowspan="1" colspan="1">*<italic><tp:taxon-name><tp:taxon-name-part taxon-name-part-type="genus" reg="Eutetranychus"/><tp:taxon-name-part taxon-name-part-type="species" reg="xianensis">xianensis</tp:taxon-name-part></tp:taxon-name></italic></td><td rowspan="1" colspan="1">Ma and Yaun 1982</td></tr><tr><td rowspan="1" colspan="6">
                            <bold>Species group <italic><tp:taxon-name><tp:taxon-name-part taxon-name-part-type="genus" reg="Eutetranychus"/><tp:taxon-name-part taxon-name-part-type="species" reg="banksi">banksi</tp:taxon-name-part></tp:taxon-name></italic></bold>
                          </td></tr><tr><td rowspan="1" colspan="1"><italic><tp:taxon-name><tp:taxon-name-part taxon-name-part-type="genus" reg="Eutetranychus"/><tp:taxon-name-part taxon-name-part-type="species" reg="spinosus">spinosus</tp:taxon-name-part></tp:taxon-name></italic> sp. n.</td><td rowspan="1" colspan="1">8/7-6-2-1</td><td rowspan="1" colspan="1">5-5-4/3-3</td><td rowspan="1" colspan="1">9(1)-7-8-8</td><td rowspan="1" colspan="1">15(2)-13(2)-10(1)-10(1)</td><td rowspan="1" colspan="1">Present study</td></tr><tr><td rowspan="1" colspan="1">
                            <italic><tp:taxon-name>
                                <tp:taxon-name-part taxon-name-part-type="genus" reg="Eutetranychus"/>
                                <tp:taxon-name-part taxon-name-part-type="species" reg="acaciae">acaciae</tp:taxon-name-part>
                              </tp:taxon-name></italic>
                          </td><td rowspan="1" colspan="1">6/7-4-3-1</td><td rowspan="1" colspan="1">3-3-1-1</td><td rowspan="1" colspan="1">8(1)-4/5-3-5</td><td rowspan="1" colspan="1">13(4)- 12(3)-10(1)-10(1)</td><td rowspan="1" colspan="1">Based on pictures send by Dr. Owen D. Seeman</td></tr><tr><td rowspan="1" colspan="1">
                            <italic><tp:taxon-name>
                                <tp:taxon-name-part taxon-name-part-type="genus" reg="Eutetranychus"/>
                                <tp:taxon-name-part taxon-name-part-type="species" reg="africanus">africanus</tp:taxon-name-part>
                              </tp:taxon-name></italic>
                          </td><td rowspan="1" colspan="1">8-6-3-1</td><td rowspan="1" colspan="1">5-5-2-2</td><td rowspan="1" colspan="1">9(1)-6-6-7</td><td rowspan="1" colspan="1">15(2/3)-13(1)-10(1)-10(1)</td><td rowspan="1" colspan="1">
                            <xref ref-type="bibr" rid="B23">Meyer 1987</xref>
                          </td></tr><tr><td rowspan="1" colspan="1">
                            <bold><italic><tp:taxon-name>
                                  <tp:taxon-name-part taxon-name-part-type="genus" reg="Eutetranychus"/>
                                  <tp:taxon-name-part taxon-name-part-type="species" reg="anitae">anitae</tp:taxon-name-part>
                                </tp:taxon-name></italic></bold>
                          </td><td rowspan="1" colspan="1">9-6-4-3</td><td rowspan="1" colspan="1">5-5-3-2</td><td rowspan="1" colspan="1">9(4)-7(2)-6/7-7</td><td rowspan="1" colspan="1">13(3)-12(2)-11(1)-10(1)</td><td rowspan="1" colspan="1">By personal communication with Dr. Elizeu Castro</td></tr><tr><td rowspan="1" colspan="1">
                            <bold><italic><tp:taxon-name>
                                  <tp:taxon-name-part taxon-name-part-type="genus" reg="Eutetranychus"/>
                                  <tp:taxon-name-part taxon-name-part-type="species" reg="banksi">banksi</tp:taxon-name-part>
                                </tp:taxon-name></italic></bold>
                          </td><td rowspan="1" colspan="1">6/7-4/6-2-1</td><td rowspan="1" colspan="1">4-4-2-2</td><td rowspan="1" colspan="1">9(1)-6-4/5-5/6</td><td rowspan="1" colspan="1">14(2)-12(2)-10(1)-10(1)</td><td rowspan="1" colspan="1">
                            <xref ref-type="bibr" rid="B27">Mattos and Feres 2009</xref>
                          </td></tr><tr><td rowspan="1" colspan="1">
                            <bold><italic><tp:taxon-name>
                                  <tp:taxon-name-part taxon-name-part-type="genus" reg="Eutetranychus"/>
                                  <tp:taxon-name-part taxon-name-part-type="species" reg="bredini">bredini</tp:taxon-name-part>
                                </tp:taxon-name></italic></bold>
                          </td><td rowspan="1" colspan="1">8-7-4-1</td><td rowspan="1" colspan="1">5-5-2-2</td><td rowspan="1" colspan="1">9(1)-5-5</td><td rowspan="1" colspan="1">–</td><td rowspan="1" colspan="1">
                            <xref ref-type="bibr" rid="B5">Baker and Pritchard 1960</xref>
                          </td></tr><tr><td rowspan="1" colspan="1">
                            <bold><italic><tp:taxon-name>
                                  <tp:taxon-name-part taxon-name-part-type="genus" reg="Eutetranychus"/>
                                  <tp:taxon-name-part taxon-name-part-type="species" reg="carinae">carinae</tp:taxon-name-part>
                                </tp:taxon-name></italic></bold>
                          </td><td rowspan="1" colspan="1">8-6-2-1</td><td rowspan="1" colspan="1">5-5-2-2</td><td rowspan="1" colspan="1">9(1)-6-5-6</td><td rowspan="1" colspan="1">15(2)-13(1)-10(1)-10(1)</td><td rowspan="1" colspan="1">
                            <xref ref-type="bibr" rid="B23">Meyer 1987</xref>
                          </td></tr><tr><td rowspan="1" colspan="1">
                            <bold><italic><tp:taxon-name>
                                  <tp:taxon-name-part taxon-name-part-type="genus" reg="Eutetranychus"/>
                                  <tp:taxon-name-part taxon-name-part-type="species" reg="clastus">clastus</tp:taxon-name-part>
                                </tp:taxon-name></italic></bold>
                          </td><td rowspan="1" colspan="1">8-6-3-1</td><td rowspan="1" colspan="1">5-5-2-2</td><td rowspan="1" colspan="1">9(1)-5-5-6</td><td rowspan="1" colspan="1">15(3)-13(1)-10(1)-10(1)</td><td rowspan="1" colspan="1">
                            <xref ref-type="bibr" rid="B23">Meyer 1987</xref>
                          </td></tr><tr><td rowspan="1" colspan="1">
                            <bold><italic><tp:taxon-name>
                                  <tp:taxon-name-part taxon-name-part-type="genus" reg="Eutetranychus"/>
                                  <tp:taxon-name-part taxon-name-part-type="species" reg="concertativus">concertativus</tp:taxon-name-part>
                                </tp:taxon-name></italic></bold>
                          </td><td rowspan="1" colspan="1">7-6-2-2</td><td rowspan="1" colspan="1">5-5-5-3</td><td rowspan="1" colspan="1">9(1)-7-8-8</td><td rowspan="1" colspan="1">15(2)-13(2)-10(1)-10(1)</td><td rowspan="1" colspan="1">
                            <xref ref-type="bibr" rid="B23">Meyer 1987</xref>
                          </td></tr><tr><td rowspan="1" colspan="1">
                            <bold><italic><tp:taxon-name>
                                  <tp:taxon-name-part taxon-name-part-type="genus" reg="Eutetranychus"/>
                                  <tp:taxon-name-part taxon-name-part-type="species" reg="cratis">cratis</tp:taxon-name-part>
                                </tp:taxon-name></italic></bold>
                          </td><td rowspan="1" colspan="1">8-6-3-2</td><td rowspan="1" colspan="1">3-3-2-2</td><td rowspan="1" colspan="1">6(1)-5-4-5</td><td rowspan="1" colspan="1">14(3)-13(1)-10-10(1)</td><td rowspan="1" colspan="1">
                            <xref ref-type="bibr" rid="B23">Meyer 1987</xref>
                          </td></tr><tr><td rowspan="1" colspan="1">
                            <bold><italic><tp:taxon-name>
                                  <tp:taxon-name-part taxon-name-part-type="genus" reg="Eutetranychus"/>
                                  <tp:taxon-name-part taxon-name-part-type="species" reg="eliei">eliei</tp:taxon-name-part>
                                </tp:taxon-name></italic></bold>
                          </td><td rowspan="1" colspan="1">8-6-2-1</td><td rowspan="1" colspan="1">5-5-2-2</td><td rowspan="1" colspan="1">9(1)-6-5-6</td><td rowspan="1" colspan="1">15(1)-13(1)-10(1)-10(1)</td><td rowspan="1" colspan="1">
                            <xref ref-type="bibr" rid="B23">Meyer 1987</xref>
                          </td></tr><tr><td rowspan="1" colspan="1">
                            <bold><italic><tp:taxon-name>
                                  <tp:taxon-name-part taxon-name-part-type="genus" reg="Eutetranychus"/>
                                  <tp:taxon-name-part taxon-name-part-type="species" reg="enodes">enodes</tp:taxon-name-part>
                                </tp:taxon-name></italic></bold>
                          </td><td rowspan="1" colspan="1">8-6-3-1</td><td rowspan="1" colspan="1">5-5-2-2</td><td rowspan="1" colspan="1">9(1)-6-5-7</td><td rowspan="1" colspan="1">15(2)-13(2)-10(1)-10(1)</td><td rowspan="1" colspan="1">
                            <xref ref-type="bibr" rid="B23">Meyer 1987</xref>
                          </td></tr><tr><td rowspan="1" colspan="1">
                            <bold><italic><tp:taxon-name>
                                  <tp:taxon-name-part taxon-name-part-type="genus" reg="Eutetranychus"/>
                                  <tp:taxon-name-part taxon-name-part-type="species" reg="namibianus">namibianus</tp:taxon-name-part>
                                </tp:taxon-name></italic></bold>
                          </td><td rowspan="1" colspan="1">7-6-2-1</td><td rowspan="1" colspan="1">5-5-3-3</td><td rowspan="1" colspan="1">9(1)-7-8-8</td><td rowspan="1" colspan="1">15(2)-13(1)-10(1)-10(1)</td><td rowspan="1" colspan="1">
                            <xref ref-type="bibr" rid="B23">Meyer 1987</xref>
                          </td></tr><tr><td rowspan="1" colspan="1">
                            <bold><italic><tp:taxon-name>
                                  <tp:taxon-name-part taxon-name-part-type="genus" reg="Eutetranychus"/>
                                  <tp:taxon-name-part taxon-name-part-type="species" reg="nomurai">nomurai</tp:taxon-name-part>
                                </tp:taxon-name></italic></bold>
                          </td><td rowspan="1" colspan="1">6-6-2-1</td><td rowspan="1" colspan="1">5-5-2-2</td><td rowspan="1" colspan="1">9(1)-8/7-8/7-8/7/9</td><td rowspan="1" colspan="1">12/13/14(3)-12/13(1/2)-12/13(1/2)-10(1)</td><td rowspan="1" colspan="1">
                            <xref ref-type="bibr" rid="B13">Flechtmann 1997</xref>
                          </td></tr><tr><td rowspan="1" colspan="1">
                            <bold><italic><tp:taxon-name>
                                  <tp:taxon-name-part taxon-name-part-type="genus" reg="Eutetranychus"/>
                                  <tp:taxon-name-part taxon-name-part-type="species" reg="rhusi">rhusi</tp:taxon-name-part>
                                </tp:taxon-name></italic></bold>
                          </td><td rowspan="1" colspan="1">7-6-2-1</td><td rowspan="1" colspan="1">5-5-3-3</td><td rowspan="1" colspan="1">9(1)-7-7-8/7</td><td rowspan="1" colspan="1">15(2)-13(1)-10(1)-10(1)</td><td rowspan="1" colspan="1">
                            <xref ref-type="bibr" rid="B24">Meyer and Ueckermann 1988</xref>
                          </td></tr><tr><td rowspan="1" colspan="1">
                            <bold><italic><tp:taxon-name>
                                  <tp:taxon-name-part taxon-name-part-type="genus" reg="Eutetranychus"/>
                                  <tp:taxon-name-part taxon-name-part-type="species" reg="swazilandicus">swazilandicus</tp:taxon-name-part>
                                </tp:taxon-name></italic></bold>
                          </td><td rowspan="1" colspan="1">8-6-2-2</td><td rowspan="1" colspan="1">5-5-3-3</td><td rowspan="1" colspan="1">9(1)-7-8-8</td><td rowspan="1" colspan="1">15(3)-13(2) - 10(1) - 10(1)</td><td rowspan="1" colspan="1">
                            <xref ref-type="bibr" rid="B23">Meyer 1987</xref>
                          </td></tr></tbody></table><table-wrap-foot><fn><p>* Suggested synonyms of <italic><tp:taxon-name><tp:taxon-name-part taxon-name-part-type="genus" reg="Eutetranychus">E.</tp:taxon-name-part><tp:taxon-name-part taxon-name-part-type="species" reg="orientalis">orientalis</tp:taxon-name-part></tp:taxon-name></italic> All missing characters/values in the table were not described or illustrated in the original descriptions/re-descriptions.</p></fn></table-wrap-foot></table-wrap></tp:treatment-sec><ref-list><ref id="B33"><mixed-citation xmlns:xlink="http://www.w3.org/1999/xlink" xlink:type="simple"><person-group><name name-style="western"><surname>Nassar</surname><given-names>OA</given-names></name><name name-style="western"><surname>Ghai</surname><given-names>S</given-names></name></person-group> (<year>1981</year>) <article-title>Taxonomic studies on tetranychoid mites infesting vegetables and fruit crops in Delhi and surrounding areas.</article-title><source>Oriental Insect</source><volume>15</volume>(<issue>4</issue>): <fpage>333</fpage>–<lpage>396</lpage>. <ext-link xlink:type="simple" ext-link-type="doi" xlink:href="10.1080/00305316.1981.10434337">https://doi.org/10.1080/00305316.1981.10434337</ext-link></mixed-citation></ref><ref id="B3"><mixed-citation xmlns:xlink="http://www.w3.org/1999/xlink" xlink:type="simple"><person-group><name name-style="western"><surname>Attiah</surname><given-names>HH</given-names></name></person-group> (<year>1967</year>) <article-title>The genus <italic><tp:taxon-name><tp:taxon-name-part taxon-name-part-type="genus">Eutetranychus</tp:taxon-name-part></tp:taxon-name></italic> in the U.A.R., with description of three new species.</article-title><source>Bulletin de la Société Entomologique d’Égypte</source><volume>51</volume>(<issue>11</issue>): <fpage>11</fpage>–<lpage>16</lpage>.</mixed-citation></ref><ref id="B10"><mixed-citation xmlns:xlink="http://www.w3.org/1999/xlink" xlink:type="simple"><person-group><name name-style="western"><surname>Chaudhri</surname><given-names>WM</given-names></name><name name-style="western"><surname>Akbar</surname><given-names>S</given-names></name><name name-style="western"><surname>Rasool</surname><given-names>A</given-names></name></person-group> (<year>1974</year>) <source>Taxonomic studies of the mites belonging to the families <tp:taxon-name><tp:taxon-name-part taxon-name-part-type="family">Tenuipalpidae</tp:taxon-name-part></tp:taxon-name>, <tp:taxon-name><tp:taxon-name-part taxon-name-part-type="family">Tetranychidae</tp:taxon-name-part></tp:taxon-name>, <tp:taxon-name><tp:taxon-name-part taxon-name-part-type="family">Tuckerellidae</tp:taxon-name-part></tp:taxon-name>, <tp:taxon-name><tp:taxon-name-part taxon-name-part-type="family">Caligonellidae</tp:taxon-name-part></tp:taxon-name>, <tp:taxon-name><tp:taxon-name-part taxon-name-part-type="family">Stigmaeidae</tp:taxon-name-part></tp:taxon-name> and <tp:taxon-name><tp:taxon-name-part taxon-name-part-type="family">Phytoseiidae</tp:taxon-name-part></tp:taxon-name>.</source><publisher-name>University of Agriculture Lyallpur</publisher-name>, <publisher-loc>Pakistan</publisher-loc>, <size units="page">250 pp</size>.</mixed-citation></ref><ref id="B22"><mixed-citation xmlns:xlink="http://www.w3.org/1999/xlink" xlink:type="simple"><person-group><name name-style="western"><surname>Meyer</surname><given-names>MKPS</given-names></name></person-group> (<year>1974</year>) <article-title>A revision of the <tp:taxon-name><tp:taxon-name-part taxon-name-part-type="family">Tetranychidae</tp:taxon-name-part></tp:taxon-name> of Africa (<tp:taxon-name><tp:taxon-name-part taxon-name-part-type="subclass">Acari</tp:taxon-name-part></tp:taxon-name>) with a key to the genera of the world.</article-title><source>Entomology Memoir, Department of Agricultural Technical Services, Republic of South Africa</source><volume>36</volume>: <fpage>1</fpage>–<lpage>291</lpage>.</mixed-citation></ref><ref id="B19"><mixed-citation xmlns:xlink="http://www.w3.org/1999/xlink" xlink:type="simple"><person-group><name name-style="western"><surname>Khanjani</surname><given-names>M</given-names></name><name name-style="western"><surname>Khanjani</surname><given-names>M</given-names></name><name name-style="western"><surname>Seeman</surname><given-names>OD</given-names></name></person-group> (<year>2017</year>) <article-title>New spider mites (<tp:taxon-name><tp:taxon-name-part taxon-name-part-type="subclass">Acari</tp:taxon-name-part></tp:taxon-name>: <tp:taxon-name><tp:taxon-name-part taxon-name-part-type="family">Tetranychidae</tp:taxon-name-part></tp:taxon-name>) of the genera <italic><tp:taxon-name><tp:taxon-name-part taxon-name-part-type="genus">Paraplonobia</tp:taxon-name-part></tp:taxon-name></italic> and <italic><tp:taxon-name><tp:taxon-name-part taxon-name-part-type="genus">Eurytetranychus</tp:taxon-name-part></tp:taxon-name></italic> from Iran, and a description of all life stages of <italic><tp:taxon-name><tp:taxon-name-part taxon-name-part-type="genus">Eutetranychus</tp:taxon-name-part><tp:taxon-name-part taxon-name-part-type="species">orientalis</tp:taxon-name-part></tp:taxon-name></italic> (Klein).</article-title><source>Acarologia</source><volume>57</volume>(<issue>3</issue>): <fpage>465</fpage>–<lpage>491</lpage>.</mixed-citation></ref><ref id="B23"><mixed-citation xmlns:xlink="http://www.w3.org/1999/xlink" xlink:type="simple"><person-group><name name-style="western"><surname>Meyer</surname><given-names>MKPS</given-names></name></person-group> (<year>1987</year>) <source>African <tp:taxon-name><tp:taxon-name-part taxon-name-part-type="family">Tetranychidae</tp:taxon-name-part></tp:taxon-name> (<tp:taxon-name><tp:taxon-name-part taxon-name-part-type="subclass">Acari</tp:taxon-name-part></tp:taxon-name>: <tp:taxon-name><tp:taxon-name-part taxon-name-part-type="order">Prostigmata</tp:taxon-name-part></tp:taxon-name>) with reference to the world genera.</source><publisher-name>Entomology Memoir</publisher-name>, <publisher-loc>Department of Agriculture and Water Supply, Republic of South Africa</publisher-loc>, <size units="page">175 pp</size>.</mixed-citation></ref><ref id="B39"><mixed-citation xmlns:xlink="http://www.w3.org/1999/xlink" xlink:type="simple"><person-group><name name-style="western"><surname>Smiley</surname><given-names>RL</given-names></name><name name-style="western"><surname>Baker</surname><given-names>EW</given-names></name></person-group> (<year>1995</year>) <article-title>A report on some tetranychid mites (<tp:taxon-name><tp:taxon-name-part taxon-name-part-type="subclass">Acari</tp:taxon-name-part></tp:taxon-name>: <tp:taxon-name><tp:taxon-name-part taxon-name-part-type="order">Prostigmata</tp:taxon-name-part></tp:taxon-name>) from Yemen.</article-title><source>International Journal of Acarology</source><volume>21</volume>(<issue>3</issue>): <fpage>135</fpage>–<lpage>164</lpage>. <ext-link xlink:type="simple" ext-link-type="doi" xlink:href="10.1080/01647959508684055">https://doi.org/10.1080/01647959508684055</ext-link></mixed-citation></ref><ref id="B27"><mixed-citation xmlns:xlink="http://www.w3.org/1999/xlink" xlink:type="simple"><person-group><name name-style="western"><surname>Mattos</surname><given-names>VM</given-names></name><name name-style="western"><surname>Feres</surname><given-names>RJF</given-names></name></person-group> (<year>2009</year>) <article-title>Morphological pattern and life cycle of <italic><tp:taxon-name><tp:taxon-name-part taxon-name-part-type="genus">Eutetranychus</tp:taxon-name-part><tp:taxon-name-part taxon-name-part-type="species">banksi</tp:taxon-name-part></tp:taxon-name></italic> (<tp:taxon-name><tp:taxon-name-part taxon-name-part-type="subclass">Acari</tp:taxon-name-part></tp:taxon-name>: <tp:taxon-name><tp:taxon-name-part taxon-name-part-type="family">Tetranychidae</tp:taxon-name-part></tp:taxon-name>) from different localities and hosts. Zoologia.</article-title><source>(Curitiba)</source><volume>26</volume>(<issue>3</issue>): <fpage>427</fpage>–<lpage>442</lpage>. <ext-link xlink:type="simple" ext-link-type="doi" xlink:href="10.1590/S1984-46702009000300007">https://doi.org/10.1590/S1984-46702009000300007</ext-link></mixed-citation></ref><ref id="B5"><mixed-citation xmlns:xlink="http://www.w3.org/1999/xlink" xlink:type="simple"><person-group><name name-style="western"><surname>Baker</surname><given-names>EW</given-names></name><name name-style="western"><surname>Pritchard</surname><given-names>AE</given-names></name></person-group> (<year>1960</year>) <article-title>The tetranychoid mites of Africa.</article-title><source>Hilgardia</source><volume>29</volume>(<issue>11</issue>): <fpage>455</fpage>–<lpage>574</lpage>. <ext-link xlink:type="simple" ext-link-type="doi" xlink:href="10.3733/hilg.v29n11p455">https://doi.org/10.3733/hilg.v29n11p455</ext-link></mixed-citation></ref><ref id="B13"><mixed-citation xmlns:xlink="http://www.w3.org/1999/xlink" xlink:type="simple"><person-group><name name-style="western"><surname>Flechtmann</surname><given-names>CHW</given-names></name></person-group> (<year>1997</year>) <article-title>Mites (<tp:taxon-name><tp:taxon-name-part taxon-name-part-type="phylum">Arthropoda</tp:taxon-name-part></tp:taxon-name>: <tp:taxon-name><tp:taxon-name-part taxon-name-part-type="subclass">Acari</tp:taxon-name-part></tp:taxon-name>) associated of palms (<tp:taxon-name><tp:taxon-name-part taxon-name-part-type="family">Arecaceae</tp:taxon-name-part></tp:taxon-name>) in Brazil. III. <italic><tp:taxon-name><tp:taxon-name-part taxon-name-part-type="genus">Eutetranychus</tp:taxon-name-part><tp:taxon-name-part taxon-name-part-type="species">nomurai</tp:taxon-name-part></tp:taxon-name></italic> n. sp. (<tp:taxon-name><tp:taxon-name-part taxon-name-part-type="family">Tetranychidae</tp:taxon-name-part></tp:taxon-name>) from Attalea phalera Ta Mart.</article-title><source>International Journal of Acarology</source><volume>23</volume>(<issue>4</issue>): <fpage>269</fpage>–<lpage>273</lpage>. <ext-link xlink:type="simple" ext-link-type="doi" xlink:href="10.1080/01647959708683576">https://doi.org/10.1080/01647959708683576</ext-link></mixed-citation></ref><ref id="B24"><mixed-citation xmlns:xlink="http://www.w3.org/1999/xlink" xlink:type="simple"><person-group><name name-style="western"><surname>Meyer</surname><given-names>MKPS</given-names></name><name name-style="western"><surname>Ueckermann</surname><given-names>EA</given-names></name></person-group> (<year>1988</year>) <article-title>South African <tp:taxon-name><tp:taxon-name-part taxon-name-part-type="subclass">Acari</tp:taxon-name-part></tp:taxon-name>. III. On the mites of the Mountain Zebra National Park.</article-title><source>Koedoe</source><volume>31</volume>: <fpage>1</fpage>–<lpage>29</lpage>.</mixed-citation></ref></ref-list></tp:taxon-treatment>
