# Supplementary material for: The spider mites of the genus Eutetranychus Banks (Acari, Trombidiformes, Tetranychidae) from Saudi Arabia: two new species, a re-description, and a key to the world species
Source: Zookeys. 2018 Nov 28;(799):47–88. doi: 10.3897/zookeys.799.25541 (PMC6281704; doi:10.3897/zookeys.799.25541)
Supplement: XML Treatment for Eutetranychus palmatus [file zookeys.799.25541-treatment4.xml]

<!DOCTYPE tp:taxon-treatment
  PUBLIC "-//TaxonX//DTD Taxonomic Treatment Publishing DTD v0 20100105//EN" "tax-treatment-NSO.dtd">
<tp:taxon-treatment xmlns:tp="http://www.plazi.org/taxpub"><tp:treatment-meta><kwd-group><label>Taxon classification</label><kwd><named-content xmlns:xlink="http://www.w3.org/1999/xlink" content-type="kingdom">Animalia</named-content></kwd><kwd><named-content xmlns:xlink="http://www.w3.org/1999/xlink" content-type="order">Prostigmata</named-content></kwd><kwd><named-content xmlns:xlink="http://www.w3.org/1999/xlink" content-type="family">Tetranychidae</named-content></kwd></kwd-group><mixed-citation publication-type="journal"><person-group><name><surname>Kamran</surname><given-names>Muhammad</given-names></name><name><surname>Khan</surname><given-names>Eid Muhammad</given-names></name><name><surname>Alatawi</surname><given-names>Fahad Jaber</given-names></name></person-group><article-title>The spider mites of the genus <italic><tp:taxon-name><tp:taxon-name-part taxon-name-part-type="genus" reg="Eutetranychus">Eutetranychus</tp:taxon-name-part></tp:taxon-name></italic> Banks (<tp:taxon-name><tp:taxon-name-part taxon-name-part-type="subclass">Acari</tp:taxon-name-part></tp:taxon-name>, <tp:taxon-name><tp:taxon-name-part taxon-name-part-type="order">Trombidiformes</tp:taxon-name-part></tp:taxon-name>, <tp:taxon-name><tp:taxon-name-part taxon-name-part-type="family">Tetranychidae</tp:taxon-name-part></tp:taxon-name>) from Saudi Arabia: two new species, a re-description, and a key to the world species</article-title><source>Zookeys</source><day>28</day><month>11</month><year>2018</year><volume>2018</volume><issue>799</issue><fpage>47</fpage><lpage>88</lpage><pub-id pub-id-type="doi">10.3897/zookeys.799.25541</pub-id></mixed-citation></tp:treatment-meta><tp:nomenclature><tp:taxon-name>
                    <tp:taxon-name-part taxon-name-part-type="genus" reg="Eutetranychus">Eutetranychus</tp:taxon-name-part>
                    <tp:taxon-name-part taxon-name-part-type="species" reg="palmatus">palmatus</tp:taxon-name-part>
                  </tp:taxon-name><tp:taxon-authority>Attiah, 1967</tp:taxon-authority><xref ref-type="fig" rid="F19">Figures 31</xref><xref ref-type="fig" rid="F20">, 32</xref><xref ref-type="fig" rid="F21">, 33</xref><xref ref-type="fig" rid="F22">, 34</xref><xref ref-type="fig" rid="F23">, 35−38</xref><xref ref-type="fig" rid="F24">, 39</xref><xref ref-type="fig" rid="F25">, 40</xref><xref ref-type="fig" rid="F26">, 41</xref><xref ref-type="fig" rid="F27">, 42</xref><xref ref-type="fig" rid="F28">, 43–46</xref><tp:nomenclature-citation-list><tp:nomenclature-citation><tp:taxon-name>
                        <tp:taxon-name-part taxon-name-part-type="genus" reg="Eutetranychus">Eutetranychus</tp:taxon-name-part>
                        <tp:taxon-name-part taxon-name-part-type="species" reg="palmatus">palmatus</tp:taxon-name-part>
                      </tp:taxon-name><comment>Attiah, 1967: 12−13, <xref ref-type="bibr" rid="B22">Meyer 1974</xref>: 137, <xref ref-type="bibr" rid="B23">Meyer 1987</xref>: 78, <xref ref-type="bibr" rid="B34">Palevsky et al. 2010</xref>: 43−51, <xref ref-type="bibr" rid="B8">Ben-David et al. 2013</xref>: 129.</comment></tp:nomenclature-citation></tp:nomenclature-citation-list></tp:nomenclature><tp:treatment-sec sec-type="material" id="SECID0EJTAI"><title>Material examined.</title><p>Eight females, <italic><tp:taxon-name><tp:taxon-name-part taxon-name-part-type="genus" reg="Washingtonia">Washingtonia</tp:taxon-name-part></tp:taxon-name></italic> sp. (<tp:taxon-name><tp:taxon-name-part taxon-name-part-type="family">Arecaceae</tp:taxon-name-part></tp:taxon-name>), Taif, <named-content xmlns:xlink="http://www.w3.org/1999/xlink" content-type="dwc:verbatimCoordinates" xlink:type="simple"><named-content content-type="geo-json" specific-use="{&#34;type&#34;:&#34;Point&#34;,&#34;coordinates&#34;:[40.366050,21.287000]}" id="NCID0E5TAI" xlink:type="simple">21°17.220'N, 040°21.963'E</named-content></named-content>, elevation 1736 m, 11 Oct 2016, leg. M Kamran and M Rehman; seven females, <italic><tp:taxon-name><tp:taxon-name-part taxon-name-part-type="genus" reg="Washingtonia">Washingtonia</tp:taxon-name-part></tp:taxon-name></italic> sp., Tabuk, <named-content xmlns:xlink="http://www.w3.org/1999/xlink" content-type="dwc:verbatimCoordinates" xlink:type="simple"><named-content content-type="geo-json" specific-use="{&#34;type&#34;:&#34;Point&#34;,&#34;coordinates&#34;:[36.546833,28.395900]}" id="NCID0ENUAI" xlink:type="simple">28°23.754'N, 036°32.81'E</named-content></named-content>.</p></tp:treatment-sec><tp:treatment-sec sec-type="Known Hosts" id="SECID0ESUAI"><title>Known Hosts.</title><p>Date palm, <italic><tp:taxon-name><tp:taxon-name-part taxon-name-part-type="genus" reg="Phoenix">Phoenix</tp:taxon-name-part><tp:taxon-name-part taxon-name-part-type="species" reg="dactylifera">dactylifera</tp:taxon-name-part></tp:taxon-name></italic> L. (<xref ref-type="bibr" rid="B3">Attiah 1967</xref>, <xref ref-type="bibr" rid="B34">Palevsky et al. 2010</xref>); the desert fan palm, <italic><tp:taxon-name><tp:taxon-name-part taxon-name-part-type="genus" reg="Washingtonia">Washingtonia</tp:taxon-name-part><tp:taxon-name-part taxon-name-part-type="species" reg="filifera">filifera</tp:taxon-name-part></tp:taxon-name></italic> Lindley, Wendland; doum palm, <italic><tp:taxon-name><tp:taxon-name-part taxon-name-part-type="genus" reg="Hyphaene">Hyphaene</tp:taxon-name-part><tp:taxon-name-part taxon-name-part-type="species" reg="thebaica">thebaica</tp:taxon-name-part></tp:taxon-name></italic> L. Martius; Canary Island palm, <italic><tp:taxon-name><tp:taxon-name-part taxon-name-part-type="genus" reg="Phoenix">Phoenix</tp:taxon-name-part><tp:taxon-name-part taxon-name-part-type="species" reg="canariensis">canariensis</tp:taxon-name-part></tp:taxon-name></italic> Chabaud; mountain date palm, <italic><tp:taxon-name><tp:taxon-name-part taxon-name-part-type="genus" reg="Phoenix">Phoenix</tp:taxon-name-part><tp:taxon-name-part taxon-name-part-type="species" reg="loureiroi">loureiroi</tp:taxon-name-part></tp:taxon-name></italic> (<xref ref-type="bibr" rid="B7">Ben-David et al. 2007</xref>). <xref ref-type="bibr" rid="B1">Alatawi (2011)</xref> misidentified specimens of <italic><tp:taxon-name><tp:taxon-name-part taxon-name-part-type="genus" reg="Eutetranychus">E.</tp:taxon-name-part><tp:taxon-name-part taxon-name-part-type="species" reg="orientalis">orientalis</tp:taxon-name-part></tp:taxon-name></italic> as <italic><tp:taxon-name><tp:taxon-name-part taxon-name-part-type="genus" reg="Eutetranychus">E.</tp:taxon-name-part><tp:taxon-name-part taxon-name-part-type="species" reg="palmatus">palmatus</tp:taxon-name-part></tp:taxon-name></italic> collected from <italic><tp:taxon-name><tp:taxon-name-part taxon-name-part-type="genus" reg="Cucurbita">Cucurbita</tp:taxon-name-part><tp:taxon-name-part taxon-name-part-type="species" reg="moschata">moschata</tp:taxon-name-part></tp:taxon-name></italic> Duchesne ex. Poiret (<tp:taxon-name><tp:taxon-name-part taxon-name-part-type="family">Cucurbitaceae</tp:taxon-name-part></tp:taxon-name>).</p></tp:treatment-sec><tp:treatment-sec sec-type="distribution" id="SECID0EFYAI"><title>Distribution.</title><p>Egypt, Iran, Israel, and Saudi Arabia.</p></tp:treatment-sec><tp:treatment-sec sec-type="redescription" id="SECID0EKYAI"><title>Redescription</title><p><bold>of female (n = 15)</bold> (Figures <xref ref-type="fig" rid="F19">31</xref>–<xref ref-type="fig" rid="F23">38</xref>)</p><p><italic>Body</italic> oval, color in life greenish yellow. Length of body (excluding gnathosoma) 414−425, (including gnathosoma) 435−455 and maximum width 325−345.</p><p><italic>Dorsum</italic> (Figure <xref ref-type="fig" rid="F19">31</xref>). Dorsum with lobed striae, propodosoma medially with longitudinal striae, hysterosoma medially with transverse striae except area between setae <italic>d1</italic> and <italic>e1</italic> longitudinal or “V” shaped pattern; dorsal setae serrate, slightly lanceolate, setae <italic>c1</italic>, <italic>d1, e1</italic> reaching less than half to the distance of next consecutive setae; all dorsal setae without tubercles, propodosomal setae <italic>v2</italic> reaching about two third to the distance <italic>v2−v2</italic> and reaching to the bases of setae <italic>sc1</italic>, setae <italic>c3</italic>, <italic>d2</italic>, <italic>e2</italic>, <italic>f2</italic>, <italic>h1</italic> and all propodosomal setae relatively longer than dorsocentral setae <italic>c1</italic>, <italic>d1</italic>, <italic>e1</italic>. Length of dorsal setae: <italic>v2</italic> 47−52, <italic>sc1</italic> 30−33, <italic>sc2</italic> 30−34, <italic>c1</italic> 17−19, <italic>c2</italic> 20−22, <italic>c3</italic> 25−29, <italic>d1</italic> 20−23, <italic>d2</italic> 28−31, <italic>e1</italic> 21−25, <italic>e2</italic> 27−32, <italic>f1</italic> 25−30, <italic>f2</italic> 32−37, <italic>h1</italic> 32−37; distance between dorsal setae: <italic>v2−v2</italic> 63−70, <italic>sc1−sc1</italic> 125−133, <italic>sc2−sc2</italic> 234−245, <italic>c1−c1</italic> 67−73, <italic>c2−c2</italic> 184−195, <italic>c3−c3</italic> 280−296, <italic>d1−d1</italic> 123−140, <italic>d2−d2</italic> 245−255, <italic>e1−e1</italic> 55−62, <italic>e2−e2</italic> 172−181, <italic>f1−f1</italic> 44−47, <italic>f2−f2</italic> 116−130, <italic>h1−h1</italic> 48−52, <italic>v2−sc1</italic> 40−43, <italic>sc1−sc2</italic> 46−50, <italic>sc2−c3</italic> 79−84, <italic>sc2−c2</italic> 72−78, <italic>sc2−c1</italic> 116−127, <italic>c1−c2</italic> 57−60, <italic>c2−c3</italic> 53−57, <italic>c1−d1</italic> 59−63, <italic>c2−d2</italic> 93−97, <italic>d1−e1</italic> 66−74, <italic>d2−e2</italic> 88−94, <italic>e1−f1</italic> 47−50, <italic>e2−f2</italic> 62−66, <italic>f1−h1</italic> 62−67, <italic>f2−h1</italic> 42−45.</p><fig id="F19" position="float" orientation="portrait"><label>Figure 31.</label><caption><p><italic><tp:taxon-name><tp:taxon-name-part taxon-name-part-type="genus" reg="Eutetranychus">Eutetranychus</tp:taxon-name-part><tp:taxon-name-part taxon-name-part-type="species" reg="palmatus">palmatus</tp:taxon-name-part></tp:taxon-name></italic>, Female, Dorsum (<bold>A–C</bold>).</p></caption><graphic xmlns:xlink="http://www.w3.org/1999/xlink" xlink:href="zookeys-799-047-g019.jpg" position="float" orientation="portrait" xlink:type="simple" id="oo_245439.jpg"/></fig><p><italic>Venter</italic> (Figures <xref ref-type="fig" rid="F20">32</xref>, <xref ref-type="fig" rid="F22">34</xref>). Ventral integument with transverse striae between setae <italic>1a</italic> to <italic>g1</italic>. Length of ventral setae; <italic>1a</italic> 39−43, <italic>3a</italic> 30−34, <italic>4a</italic> 41−44, <italic>1b</italic> 35−39, <italic>1c</italic> 42−47, <italic>2c</italic> 36−40, <italic>3b</italic> 29−33, <italic>4b</italic> 42−46; distance between intercoxal and coxae setae: <italic>1a−1a</italic> 40−43, <italic>1b−1c</italic> 10−11), <italic>3a−3a</italic> 63−66, <italic>4a−4a</italic> 82−88; aggenital setae: <italic>ag</italic> 29−32, <italic>ag−ag</italic> 51−55; genital setae: <italic>g1</italic> 30−34, <italic>g2</italic> 26−31, <italic>g1−g1</italic> 28−32, <italic>g2−g2</italic> 61−66; anal setae two pairs: <italic>ps1</italic> 11−13, <italic>ps2</italic> 10−11, <italic>ps1−ps1</italic> 16−18, <italic>ps1−ps2</italic> 22−26; para anal setae two pairs: <italic>h2</italic> 18−20, <italic>h3</italic> 23−27, <italic>h2−h2</italic> 16−17, <italic>h3−h3</italic> 46−50, para-anal setae <italic>h2</italic> and <italic>h3</italic> finely serrated. Spermatheca oval, elongated and sacculus terminally rounded or slightly pointed as shown in figure 34.</p><fig id="F20" position="float" orientation="portrait"><label>Figure 32.</label><caption><p><italic><tp:taxon-name><tp:taxon-name-part taxon-name-part-type="genus" reg="Eutetranychus">Eutetranychus</tp:taxon-name-part><tp:taxon-name-part taxon-name-part-type="species" reg="palmatus">palmatus</tp:taxon-name-part></tp:taxon-name></italic>, Female, <bold>A</bold> Genito-anal region <bold>B</bold> Venter.</p></caption><graphic xmlns:xlink="http://www.w3.org/1999/xlink" xlink:href="zookeys-799-047-g020.jpg" position="float" orientation="portrait" xlink:type="simple" id="oo_245440.jpg"/></fig><p><italic>Gnathosoma</italic> (Figure <xref ref-type="fig" rid="F19">31</xref>). Subcapitular setae <italic>m</italic> 30−34, <italic>m</italic>−<italic>m</italic> 37−42 (Figure <xref ref-type="fig" rid="F20">32</xref>). Palp femur and genu each with one setae <italic>d</italic> 45−49, <italic>l</italic>” 32−37; palp tibia with three setae <italic>d</italic> 24−27, <italic>l</italic>” 21−24, <italic>l</italic>’ 15−16 and a palp tibial claw; palp tarsus 19 long, 14 wide, with 3 simple setae <italic>a</italic> 10−11, <italic>b</italic> 9−10, <italic>c</italic> 13−14, 3 eupathidia <italic>su</italic>ζ 9, width 1.35−1.7, <italic>ul</italic>’’ζ = <italic>ul</italic>’ζ 7−8, width 1.3−1.6 a solenidion ω 5 long, width 1.9−2.2 (Figure <xref ref-type="fig" rid="F21">33</xref>). Stylophore anteriorly slightly notched; peritremes ending with simple bulb (Figure <xref ref-type="fig" rid="F19">31</xref>).</p><fig id="F21" position="float" orientation="portrait"><label>Figure 33.</label><caption><p><italic><tp:taxon-name><tp:taxon-name-part taxon-name-part-type="genus" reg="Eutetranychus">Eutetranychus</tp:taxon-name-part><tp:taxon-name-part taxon-name-part-type="species" reg="palmatus">palmatus</tp:taxon-name-part></tp:taxon-name></italic>, Female, Palp.</p></caption><graphic xmlns:xlink="http://www.w3.org/1999/xlink" xlink:href="zookeys-799-047-g021.jpg" position="float" orientation="portrait" xlink:type="simple" id="oo_245441.jpg"/></fig><fig id="F22" position="float" orientation="portrait"><label>Figure 34.</label><caption><p><italic><tp:taxon-name><tp:taxon-name-part taxon-name-part-type="genus" reg="Eutetranychus">Eutetranychus</tp:taxon-name-part><tp:taxon-name-part taxon-name-part-type="species" reg="palmatus">palmatus</tp:taxon-name-part></tp:taxon-name></italic>, Female, Spermatheca.</p></caption><graphic xmlns:xlink="http://www.w3.org/1999/xlink" xlink:href="zookeys-799-047-g022.jpg" position="float" orientation="portrait" xlink:type="simple" id="oo_245442.jpg"/></fig><p><italic>Legs</italic> (Figures <xref ref-type="fig" rid="F23">35–38</xref>). Length of legs I−IV (trochanter to pretarsus): 320−340, 285−300, 280−295, 335−350 respectively; leg I 320−340: trochanter 30−33, femur 112−125, genu 61−68, tibia 63−72, tarsus 61−67; leg II 285−300: trochanter 30−33, femur 88−93, genu 50−55, tibia 46−50, tarsus 67−72; leg III 280−295: trochanter 25−30, femur 95 93−99, genu 30−33, tibia 58−63, tarsus 76−80; leg IV 335—350: trochanter 25−29, femur 110−117, genu 48−55, tibia 73−79, tarsi 77−82; legs chaetotaxy I−IV (solenidia in parenthesis): coxae 2−1−1−1, trochanters 1−1−1−1; femora 8−7−4−1; genua 5−5−2−2; tibiae 9(1) −6−6−7; tarsi 12 (3ζ, 3ω) −10(3ζ, 1ω) −10(1ω) −10(1ω).</p><fig id="F23" position="float" orientation="portrait"><label>Figures 35–38.</label><caption><p><italic><tp:taxon-name><tp:taxon-name-part taxon-name-part-type="genus" reg="Eutetranychus">Eutetranychus</tp:taxon-name-part><tp:taxon-name-part taxon-name-part-type="species" reg="palmatus">palmatus</tp:taxon-name-part></tp:taxon-name></italic>, Female, <bold>35A</bold> leg1 tarsus <bold>35B</bold> Leg 1 <bold>36</bold> Leg 2 <bold>37</bold> Leg 3 <bold>38</bold> Leg 4.</p></caption><graphic xmlns:xlink="http://www.w3.org/1999/xlink" xlink:href="zookeys-799-047-g023.jpg" position="float" orientation="portrait" xlink:type="simple" id="oo_245443.jpg"/></fig><p><bold>Male</bold> (n= 4) (Figures <xref ref-type="fig" rid="F24">39</xref>–<xref ref-type="fig" rid="F28">46</xref>)</p><p><italic>Body</italic> oval, length of body (excluding gnathosoma) 340−355, (including gnathosoma) 405−425 and maximum width 206−220.</p><p><italic>Dorsum</italic> (Figure <xref ref-type="fig" rid="F24">39</xref>). Propodosoma medially with longitudinal striae, area between setae <italic>c1</italic>−<italic>d1</italic> with transverse striae and <italic>e1</italic>−<italic>h1</italic> with oblique striae; all dorsal setae short and slightly lanceolate, and without tubercles; length of dorsal setae: <italic>v2</italic> 30−32, <italic>sc1</italic> 28−33, <italic>sc2</italic> 21−24, <italic>c1</italic> 15−17, <italic>c2</italic> 19−22, <italic>c3</italic> 20−24, <italic>d1</italic> 14−16, <italic>d2</italic> 14−17, <italic>e1</italic> 16−19, <italic>e2</italic> 19−22, <italic>f1</italic> 16−18, <italic>f2</italic> 19−22, <italic>h1</italic> 25−28, <italic>h2</italic> 9−12, <italic>h3</italic> 11−13; distance between dorsal setae: <italic>v2−v2</italic> 60−68, <italic>sc1−sc1</italic> 90−103, <italic>sc2−sc2</italic> 180−195, <italic>c1−c1</italic> 45−52, <italic>c2−c2</italic> 115−125, <italic>c3−c3</italic> 180−196, <italic>d1−d1</italic> 80−89, <italic>d2−d2</italic> 130−142, <italic>e1−e1</italic> 38−44, <italic>e2−e2</italic> 80−89, <italic>f1−f1</italic> 35−40, <italic>f2−f2</italic> 65−70, <italic>h1−h1</italic> 25−30, <italic>h2−h2</italic> 11−13, <italic>h3−h3</italic> 41−48, <italic>v2−sc1</italic> 36−42, <italic>sc1−sc2</italic> 30−34, <italic>sc2−c3</italic> 75−84, <italic>sc2−c2</italic> 64−70, <italic>sc2−c1</italic> 86−96, <italic>c1−c2</italic> 38−42, <italic>c2−c3</italic> 33−37, <italic>c1−d1</italic> 45−50, <italic>c2−d2</italic> 55−61, <italic>d1−e1</italic> 46−54, <italic>d2−e2</italic> 55−60, <italic>e1−f1</italic> 39−45, <italic>e2−f2</italic> 38−43, <italic>f1−h1</italic> 32−35, <italic>f2−h1</italic> 25−31.</p><fig id="F24" position="float" orientation="portrait"><label>Figure 39.</label><caption><p><italic><tp:taxon-name><tp:taxon-name-part taxon-name-part-type="genus" reg="Eutetranychus">Eutetranychus</tp:taxon-name-part><tp:taxon-name-part taxon-name-part-type="species" reg="palmatus">palmatus</tp:taxon-name-part></tp:taxon-name></italic>, Male, Dorsum.</p></caption><graphic xmlns:xlink="http://www.w3.org/1999/xlink" xlink:href="zookeys-799-047-g024.jpg" position="float" orientation="portrait" xlink:type="simple" id="oo_245444.jpg"/></fig><p><italic>Venter</italic> (Figure <xref ref-type="fig" rid="F25">40</xref>). Idiosoma ventrally with transverse striae; length of ventral setae; <italic>1a</italic> 30−32, <italic>3a</italic> 20−24, <italic>4a</italic> 24−28, <italic>1b</italic> 35−39, <italic>1c</italic> 42−47, <italic>2b</italic> 28−30, <italic>3b</italic> 39−43, <italic>4b</italic> 42−46, distance between setae: <italic>1a−1a</italic> 34−38, <italic>1b−1c</italic> 10−11, <italic>3a−3a</italic> 38−45, <italic>4a−4a</italic> 38−42; aggenital setae: <italic>ag</italic> 20−22, <italic>ag−ag</italic> 6−7; genital setae: <italic>g1</italic> 9−11, <italic>g2</italic> 10−11, <italic>g1−g1</italic> 16−17, <italic>g2−g2</italic> 25−28; anal setae two pairs: <italic>ps1</italic> 9−11, <italic>ps2</italic> 11−12, <italic>ps1−ps1</italic> 19−21, <italic>ps1−ps2</italic> 7.</p><fig id="F25" position="float" orientation="portrait"><label>Figure 40.</label><caption><p><italic><tp:taxon-name><tp:taxon-name-part taxon-name-part-type="genus" reg="Eutetranychus">Eutetranychus</tp:taxon-name-part><tp:taxon-name-part taxon-name-part-type="species" reg="palmatus">palmatus</tp:taxon-name-part></tp:taxon-name></italic>, Male, Venter.</p></caption><graphic xmlns:xlink="http://www.w3.org/1999/xlink" xlink:href="zookeys-799-047-g025.jpg" position="float" orientation="portrait" xlink:type="simple" id="oo_245445.jpg"/></fig><p><italic>Gnathosoma</italic> (Figure <xref ref-type="fig" rid="F26">41</xref>). Subcapitular setae <italic>m</italic> 27−29, <italic>m</italic>−<italic>m</italic> 30−33 (Figure <xref ref-type="fig" rid="F25">40</xref>); palp femur and genu each with one setae <italic>de</italic> 38−41, <italic>l</italic>” 21−25; palp tibia with three setae <italic>d</italic> 16−20, <italic>l</italic>” 21−25, <italic>l</italic>’ 13−14 and a palp tibial claw; palp tarsus 9−10 long, 12 wide, with 3 simple setae <italic>a</italic> 7 −8, <italic>b</italic> 8, <italic>c</italic> 9−10, 3 eupathidia <italic>ul</italic>’’ζ = <italic>ul</italic>’ζ 6.5−7, width 1 (0.9−1) <italic>su</italic>ζ 4, width 0.7−0.9 a solenidion ω 3 long, width 1.2−1.7 (Figure <xref ref-type="fig" rid="F26">41</xref>). Stylophore notched; peritremes ending with simple bulb (Figure <xref ref-type="fig" rid="F24">39</xref>).</p><fig id="F26" position="float" orientation="portrait"><label>Figure 41.</label><caption><p><italic><tp:taxon-name><tp:taxon-name-part taxon-name-part-type="genus" reg="Eutetranychus">Eutetranychus</tp:taxon-name-part><tp:taxon-name-part taxon-name-part-type="species" reg="palmatus">palmatus</tp:taxon-name-part></tp:taxon-name></italic>, Male, Palp.</p></caption><graphic xmlns:xlink="http://www.w3.org/1999/xlink" xlink:href="zookeys-799-047-g026.jpg" position="float" orientation="portrait" xlink:type="simple" id="oo_245446.jpg"/></fig><p><italic>Aedeagus</italic> (Figure <xref ref-type="fig" rid="F27">42</xref>) bends dorsad at an angle of 70°; aedeagal knob pointed distally, shaft 10 long, 3.4 wide, bent portion 2.8 long.</p><p><italic>Legs</italic> (Figures <xref ref-type="fig" rid="F28">43–46</xref>). Length of legs I−IV (trochanter to pretarsus): 470−485, 385−400, 402−425, 399−420 respectively; legs I−IV chaetotaxy (solenidia in parenthesis): coxae 2−1−1−1, trochanters 1−1−1−1; femora 8−7−4−1/2; genua 5−5−2−2; tibiae 9(3) −6(2)−6(1)−7; tarsi 12 (2ζ, 3ω)−10(3ζ, 2ω) −10(1ω)−10(1ω).</p><fig id="F27" position="float" orientation="portrait"><label>Figure 42.</label><caption><p><italic><tp:taxon-name><tp:taxon-name-part taxon-name-part-type="genus" reg="Eutetranychus">Eutetranychus</tp:taxon-name-part><tp:taxon-name-part taxon-name-part-type="species" reg="palmatus">palmatus</tp:taxon-name-part></tp:taxon-name></italic>, Male, Aedeagus.</p></caption><graphic xmlns:xlink="http://www.w3.org/1999/xlink" xlink:href="zookeys-799-047-g027.jpg" position="float" orientation="portrait" xlink:type="simple" id="oo_245447.jpg"/></fig><fig id="F28" position="float" orientation="portrait"><label>Figures 43–46.</label><caption><p><italic><tp:taxon-name><tp:taxon-name-part taxon-name-part-type="genus" reg="Eutetranychus">Eutetranychus</tp:taxon-name-part><tp:taxon-name-part taxon-name-part-type="species" reg="palmatus">palmatus</tp:taxon-name-part></tp:taxon-name></italic>, Male, <bold>43</bold> Leg 1 <bold>44</bold> Leg 2 <bold>45</bold> Leg 3 <bold>46</bold> Leg 4.</p></caption><graphic xmlns:xlink="http://www.w3.org/1999/xlink" xlink:href="zookeys-799-047-g028.jpg" position="float" orientation="portrait" xlink:type="simple" id="oo_245448.jpg"/></fig></tp:treatment-sec><tp:treatment-sec sec-type="remarks" id="SECID0EMQBI"><title>Remarks.</title><p><italic><tp:taxon-name><tp:taxon-name-part taxon-name-part-type="genus" reg="Eutetranychus">Eutetranychus</tp:taxon-name-part><tp:taxon-name-part taxon-name-part-type="species" reg="palmatus">palmatus</tp:taxon-name-part></tp:taxon-name></italic> Attiah, 1967 is different from all other species of the genus <italic><tp:taxon-name><tp:taxon-name-part taxon-name-part-type="genus" reg="Eutetranychus">Eutetranychus</tp:taxon-name-part></tp:taxon-name></italic> by having all dorsal body setae without tubercles. It was described and illustrated from date palm trees in Egypt (<xref ref-type="bibr" rid="B3">Attiah 1967</xref>), but its original description was briefly and incomplete i.e. leg chaetotaxy, length and distance of dorsal setae were not provided. <xref ref-type="bibr" rid="B23">Meyer (1987)</xref> identified some specimens as <italic><tp:taxon-name><tp:taxon-name-part taxon-name-part-type="genus" reg="Eutetranychus">E.</tp:taxon-name-part><tp:taxon-name-part taxon-name-part-type="species" reg="palmatus">palmatus</tp:taxon-name-part></tp:taxon-name></italic> from date palms from Israel and provided legs chaetotaxy without illustrations. Chaetotaxy of <italic><tp:taxon-name><tp:taxon-name-part taxon-name-part-type="genus" reg="Eutetranychus">E.</tp:taxon-name-part><tp:taxon-name-part taxon-name-part-type="species" reg="palmatus">palmatus</tp:taxon-name-part></tp:taxon-name></italic> specimens collected from <italic><tp:taxon-name><tp:taxon-name-part taxon-name-part-type="genus" reg="Washingtonia">Washingtonia</tp:taxon-name-part></tp:taxon-name></italic> sp. from Saudi Arabia is same as mentioned by <xref ref-type="bibr" rid="B23">Meyer (1987)</xref> except differences on femora II and III 7−4 vs. 6−2 in the specimens from Israel. However, femur III with three setae was illustrated in original illustrations (<xref ref-type="bibr" rid="B3">Attiah 1967</xref>). Moreover, <xref ref-type="bibr" rid="B3">Attiah (1967)</xref> and <xref ref-type="bibr" rid="B23">Meyer (1987)</xref> observed striations of prodorsum longitudinal and undulating in this species. Undulation in prodorsal striations usually happened during mounting is not important diagnostic character to differentiate the species of the genus <italic><tp:taxon-name><tp:taxon-name-part taxon-name-part-type="genus" reg="Eutetranychus">Eutetranychus</tp:taxon-name-part></tp:taxon-name></italic>. Also, in this species striae between setae <italic>d1</italic> and <italic>e1</italic> were either longitudinal (Figure <xref ref-type="fig" rid="F19">31A</xref>) or “V” shaped (Figure <xref ref-type="fig" rid="F19">31B</xref>).</p></tp:treatment-sec><ref-list><ref id="B22"><mixed-citation xmlns:xlink="http://www.w3.org/1999/xlink" xlink:type="simple"><person-group><name name-style="western"><surname>Meyer</surname><given-names>MKPS</given-names></name></person-group> (<year>1974</year>) <article-title>A revision of the <tp:taxon-name><tp:taxon-name-part taxon-name-part-type="family">Tetranychidae</tp:taxon-name-part></tp:taxon-name> of Africa (<tp:taxon-name><tp:taxon-name-part taxon-name-part-type="subclass">Acari</tp:taxon-name-part></tp:taxon-name>) with a key to the genera of the world.</article-title><source>Entomology Memoir, Department of Agricultural Technical Services, Republic of South Africa</source><volume>36</volume>: <fpage>1</fpage>–<lpage>291</lpage>.</mixed-citation></ref><ref id="B23"><mixed-citation xmlns:xlink="http://www.w3.org/1999/xlink" xlink:type="simple"><person-group><name name-style="western"><surname>Meyer</surname><given-names>MKPS</given-names></name></person-group> (<year>1987</year>) <source>African <tp:taxon-name><tp:taxon-name-part taxon-name-part-type="family">Tetranychidae</tp:taxon-name-part></tp:taxon-name> (<tp:taxon-name><tp:taxon-name-part taxon-name-part-type="subclass">Acari</tp:taxon-name-part></tp:taxon-name>: <tp:taxon-name><tp:taxon-name-part taxon-name-part-type="order">Prostigmata</tp:taxon-name-part></tp:taxon-name>) with reference to the world genera.</source><publisher-name>Entomology Memoir</publisher-name>, <publisher-loc>Department of Agriculture and Water Supply, Republic of South Africa</publisher-loc>, <size units="page">175 pp</size>.</mixed-citation></ref><ref id="B34"><mixed-citation xmlns:xlink="http://www.w3.org/1999/xlink" xlink:type="simple"><person-group><name name-style="western"><surname>Palevsky</surname><given-names>E</given-names></name><name name-style="western"><surname>Lotan</surname><given-names>A</given-names></name><name name-style="western"><surname>Gerson</surname><given-names>U</given-names></name></person-group> (<year>2010</year>) <article-title>Evaluation of <italic><tp:taxon-name><tp:taxon-name-part taxon-name-part-type="genus">Eutetranychus</tp:taxon-name-part><tp:taxon-name-part taxon-name-part-type="species">palmatus</tp:taxon-name-part></tp:taxon-name></italic> (<tp:taxon-name><tp:taxon-name-part taxon-name-part-type="subclass">Acari</tp:taxon-name-part></tp:taxon-name>: <tp:taxon-name><tp:taxon-name-part taxon-name-part-type="family">Tetranychidae</tp:taxon-name-part></tp:taxon-name>) as a pest of date palms in Israel.</article-title><source>Israel Journal of Plant Science</source><volume>58</volume>: <fpage>43</fpage>–<lpage>51</lpage>. <ext-link xlink:type="simple" ext-link-type="doi" xlink:href="10.1560/IJPS.58.1.43">https://doi.org/10.1560/IJPS.58.1.43</ext-link></mixed-citation></ref><ref id="B8"><mixed-citation xmlns:xlink="http://www.w3.org/1999/xlink" xlink:type="simple"><person-group><name name-style="western"><surname>Ben-David</surname><given-names>T</given-names></name><name name-style="western"><surname>Ueckermann</surname><given-names>EA</given-names></name><name name-style="western"><surname>Gerson</surname><given-names>U</given-names></name></person-group> (<year>2013</year>) <article-title>An annotated list of the spider mites (<tp:taxon-name><tp:taxon-name-part taxon-name-part-type="subclass">Acari</tp:taxon-name-part></tp:taxon-name>: <tp:taxon-name><tp:taxon-name-part taxon-name-part-type="order">Prostigmata</tp:taxon-name-part></tp:taxon-name>: <tp:taxon-name><tp:taxon-name-part taxon-name-part-type="family">Tetranychidae</tp:taxon-name-part></tp:taxon-name>) of Israel.</article-title><source>Israel Journal of Entomology</source><volume>43</volume>: <fpage>125</fpage>–<lpage>148</lpage>.</mixed-citation></ref><ref id="B3"><mixed-citation xmlns:xlink="http://www.w3.org/1999/xlink" xlink:type="simple"><person-group><name name-style="western"><surname>Attiah</surname><given-names>HH</given-names></name></person-group> (<year>1967</year>) <article-title>The genus <italic><tp:taxon-name><tp:taxon-name-part taxon-name-part-type="genus">Eutetranychus</tp:taxon-name-part></tp:taxon-name></italic> in the U.A.R., with description of three new species.</article-title><source>Bulletin de la Société Entomologique d’Égypte</source><volume>51</volume>(<issue>11</issue>): <fpage>11</fpage>–<lpage>16</lpage>.</mixed-citation></ref><ref id="B7"><mixed-citation xmlns:xlink="http://www.w3.org/1999/xlink" xlink:type="simple"><person-group><name name-style="western"><surname>Ben-David</surname><given-names>T</given-names></name><name name-style="western"><surname>Melamed</surname><given-names>S</given-names></name><name name-style="western"><surname>Gerson</surname><given-names>U</given-names></name><name name-style="western"><surname>Morin</surname><given-names>S</given-names></name></person-group> (<year>2007</year>) <article-title>ITS–2 sequences as barcodes for identifying and analyzing spider mites (<tp:taxon-name><tp:taxon-name-part taxon-name-part-type="subclass">Acari</tp:taxon-name-part></tp:taxon-name>: <tp:taxon-name><tp:taxon-name-part taxon-name-part-type="family">Tetranychidae</tp:taxon-name-part></tp:taxon-name>).</article-title><source>Experimental and Applied Acarology</source><volume>41</volume>: <fpage>169</fpage>–<lpage>181</lpage>. <ext-link xlink:type="simple" ext-link-type="doi" xlink:href="10.1007/s10493-007-9058-1">https://doi.org/10.1007/s10493-007-9058-1</ext-link></mixed-citation></ref><ref id="B1"><mixed-citation xmlns:xlink="http://www.w3.org/1999/xlink" xlink:type="simple"><person-group><name name-style="western"><surname>Alatawi</surname><given-names>FJ</given-names></name></person-group> (<year>2011</year>) <article-title>Phytophagous and predaceous mites associated with vegetable crops from Riyadh, Saudi Arabia.</article-title><source>Saudi Journal of Biological Sciences</source><volume>18</volume>(<issue>3</issue>): <fpage>239</fpage>–<lpage>246</lpage>. <ext-link xlink:type="simple" ext-link-type="doi" xlink:href="10.1016/j.sjbs.2011.02.004">https://doi.org/10.1016/j.sjbs.2011.02.004</ext-link></mixed-citation></ref></ref-list></tp:taxon-treatment>
