# Supplementary material for: The spider mites of the genus Eutetranychus Banks (Acari, Trombidiformes, Tetranychidae) from Saudi Arabia: two new species, a re-description, and a key to the world species
Source: Zookeys. 2018 Nov 28;(799):47–88. doi: 10.3897/zookeys.799.25541 (PMC6281704; doi:10.3897/zookeys.799.25541)
Supplement: XML Treatment for Eutetranychus orientalis [file zookeys.799.25541-treatment5.xml]

<!DOCTYPE tp:taxon-treatment
  PUBLIC "-//TaxonX//DTD Taxonomic Treatment Publishing DTD v0 20100105//EN" "tax-treatment-NSO.dtd">
<tp:taxon-treatment xmlns:tp="http://www.plazi.org/taxpub"><tp:treatment-meta><kwd-group><label>Taxon classification</label><kwd><named-content xmlns:xlink="http://www.w3.org/1999/xlink" content-type="kingdom">Animalia</named-content></kwd><kwd><named-content xmlns:xlink="http://www.w3.org/1999/xlink" content-type="order">Prostigmata</named-content></kwd><kwd><named-content xmlns:xlink="http://www.w3.org/1999/xlink" content-type="family">Tetranychidae</named-content></kwd></kwd-group><mixed-citation publication-type="journal"><person-group><name><surname>Kamran</surname><given-names>Muhammad</given-names></name><name><surname>Khan</surname><given-names>Eid Muhammad</given-names></name><name><surname>Alatawi</surname><given-names>Fahad Jaber</given-names></name></person-group><article-title>The spider mites of the genus <italic><tp:taxon-name><tp:taxon-name-part taxon-name-part-type="genus" reg="Eutetranychus">Eutetranychus</tp:taxon-name-part></tp:taxon-name></italic> Banks (<tp:taxon-name><tp:taxon-name-part taxon-name-part-type="subclass">Acari</tp:taxon-name-part></tp:taxon-name>, <tp:taxon-name><tp:taxon-name-part taxon-name-part-type="order">Trombidiformes</tp:taxon-name-part></tp:taxon-name>, <tp:taxon-name><tp:taxon-name-part taxon-name-part-type="family">Tetranychidae</tp:taxon-name-part></tp:taxon-name>) from Saudi Arabia: two new species, a re-description, and a key to the world species</article-title><source>Zookeys</source><day>28</day><month>11</month><year>2018</year><volume>2018</volume><issue>799</issue><fpage>47</fpage><lpage>88</lpage><pub-id pub-id-type="doi">10.3897/zookeys.799.25541</pub-id></mixed-citation></tp:treatment-meta><tp:nomenclature><tp:taxon-name>
                    <tp:taxon-name-part taxon-name-part-type="genus" reg="Eutetranychus">Eutetranychus</tp:taxon-name-part>
                    <tp:taxon-name-part taxon-name-part-type="species" reg="orientalis">orientalis</tp:taxon-name-part>
                  </tp:taxon-name><tp:taxon-authority>(Klein)</tp:taxon-authority><xref ref-type="fig" rid="F29">Figures 47</xref><xref ref-type="fig" rid="F30">, 48</xref><xref ref-type="fig" rid="F31">, 49</xref><tp:nomenclature-citation-list><tp:nomenclature-citation><tp:taxon-name>
                        <tp:taxon-name-part taxon-name-part-type="genus" reg="Anychus">Anychus</tp:taxon-name-part>
                        <tp:taxon-name-part taxon-name-part-type="species" reg="latus">latus</tp:taxon-name-part>
                      </tp:taxon-name><comment>Klein, 1936: 3.</comment></tp:nomenclature-citation><tp:nomenclature-citation><tp:taxon-name>
                        <tp:taxon-name-part taxon-name-part-type="genus" reg="Eutetranychus">Eutetranychus</tp:taxon-name-part>
                        <tp:taxon-name-part taxon-name-part-type="species" reg="orientalis">orientalis</tp:taxon-name-part>
                      </tp:taxon-name><comment>(Klein): <xref ref-type="bibr" rid="B5">Baker and Pritchard 1960</xref>: 464−467.</comment></tp:nomenclature-citation><tp:nomenclature-citation><tp:taxon-name>
                        <tp:taxon-name-part taxon-name-part-type="genus" reg="Eutetranychus">Eutetranychus</tp:taxon-name-part>
                        <tp:taxon-name-part taxon-name-part-type="species" reg="monodi">monodi</tp:taxon-name-part>
                      </tp:taxon-name><comment>Andre, 1954: 859.</comment></tp:nomenclature-citation><tp:nomenclature-citation><tp:taxon-name>
                        <tp:taxon-name-part taxon-name-part-type="genus" reg="Eutetranychus">Eutetranychus</tp:taxon-name-part>
                        <tp:taxon-name-part taxon-name-part-type="species" reg="anneckei">anneckei</tp:taxon-name-part>
                      </tp:taxon-name><comment>Meyer, 1974: 148−149.</comment></tp:nomenclature-citation><tp:nomenclature-citation><tp:taxon-name>
                        <tp:taxon-name-part taxon-name-part-type="genus" reg="Eutetranychus">Eutetranychus</tp:taxon-name-part>
                        <tp:taxon-name-part taxon-name-part-type="species" reg="sudanicus">sudanicus</tp:taxon-name-part>
                      </tp:taxon-name><comment>Elbadry, 1970: 301−305.</comment></tp:nomenclature-citation></tp:nomenclature-citation-list></tp:nomenclature><tp:treatment-sec sec-type="Previous records from Saudi Arabia" id="SECID0E5WBI"><title>Previous records from Saudi Arabia.</title><p><xref ref-type="bibr" rid="B26">Martin 1972</xref>, <xref ref-type="bibr" rid="B1">Alatawi 2011</xref>.</p></tp:treatment-sec><tp:treatment-sec sec-type="material" id="SECID0EMXBI"><title>Material examined.</title><p>Twenty seven females, <italic><tp:taxon-name><tp:taxon-name-part taxon-name-part-type="genus" reg="Citrus">Citrus</tp:taxon-name-part></tp:taxon-name></italic> sp., Education Farm, King Saud University, Riyadh, <named-content xmlns:xlink="http://www.w3.org/1999/xlink" content-type="dwc:verbatimCoordinates" xlink:type="simple"><named-content content-type="geo-json" specific-use="{&#34;type&#34;:&#34;Point&#34;,&#34;coordinates&#34;:[46.620417,24.737550]}" id="NCID0E3XBI" xlink:type="simple">24°44.253'N, 46°37.225'E</named-content></named-content>, 01 Feb 02 Apr 2009, 26 Oct 01 Nov 2010, 14, 24 Apr 2011, leg. J Basahih, and T Martibi; one female, <italic><tp:taxon-name><tp:taxon-name-part taxon-name-part-type="genus" reg="Citrus">Citrus</tp:taxon-name-part></tp:taxon-name></italic> sp., Dariyah, Riyadh, <named-content xmlns:xlink="http://www.w3.org/1999/xlink" content-type="dwc:verbatimCoordinates" xlink:type="simple"><named-content content-type="geo-json" specific-use="{&#34;type&#34;:&#34;Point&#34;,&#34;coordinates&#34;:[46.577067,24.747767]}" id="NCID0ELYBI" xlink:type="simple">24°44.866'N, 46°34.624'E</named-content></named-content>, 02 Feb 2009, leg. J Basahih; seven females, <italic><tp:taxon-name><tp:taxon-name-part taxon-name-part-type="genus" reg="Vitis">Vitis</tp:taxon-name-part><tp:taxon-name-part taxon-name-part-type="species" reg="vinifera">vinifera</tp:taxon-name-part></tp:taxon-name></italic> and <italic><tp:taxon-name><tp:taxon-name-part taxon-name-part-type="genus" reg="Citrus">Citrus</tp:taxon-name-part></tp:taxon-name></italic> sp., Ammaria, Riyadh, <named-content xmlns:xlink="http://www.w3.org/1999/xlink" content-type="dwc:verbatimCoordinates" xlink:type="simple"><named-content content-type="geo-json" specific-use="{&#34;type&#34;:&#34;Point&#34;,&#34;coordinates&#34;:[46.469383,24.819900]}" id="NCID0EFZBI" xlink:type="simple">24°49.194'N, 46°28.163'E</named-content></named-content>, 12 Apr 2009, 10 Mar 2011, leg. W Negm; five females, Hayer, Riyadh, <named-content xmlns:xlink="http://www.w3.org/1999/xlink" content-type="dwc:verbatimCoordinates" xlink:type="simple"><named-content content-type="geo-json" specific-use="{&#34;type&#34;:&#34;Point&#34;,&#34;coordinates&#34;:[46.824400,24.393517]}" id="NCID0ENZBI" xlink:type="simple">24°23.611'N, 46°49.464'E</named-content></named-content>, 28 Apr 2009, leg. J Basahih; two females, Rhodat ul Khoraim, Riyadh, 03, 9 May 2009, leg. J Basahih;, three females, <italic><tp:taxon-name><tp:taxon-name-part taxon-name-part-type="genus" reg="Citrus">Citrus</tp:taxon-name-part></tp:taxon-name></italic> sp., Waseel, Riyadh, <named-content xmlns:xlink="http://www.w3.org/1999/xlink" content-type="dwc:verbatimCoordinates" xlink:type="simple"><named-content content-type="geo-json" specific-use="{&#34;type&#34;:&#34;Point&#34;,&#34;coordinates&#34;:[46.519667,24.813100]}" id="NCID0E3ZBI" xlink:type="simple">24°48.786'N, 46°31.180'E</named-content></named-content>, 11 Oct 2009, 23 Apr 2010, leg. J Basahih; four females, <italic><tp:taxon-name><tp:taxon-name-part taxon-name-part-type="genus" reg="Citrus">Citrus</tp:taxon-name-part></tp:taxon-name></italic> sp., <italic><tp:taxon-name><tp:taxon-name-part taxon-name-part-type="genus" reg="Juniperus">Juniperus</tp:taxon-name-part></tp:taxon-name></italic> sp., and Grasses under <italic><tp:taxon-name><tp:taxon-name-part taxon-name-part-type="genus" reg="Phoenix">P.</tp:taxon-name-part><tp:taxon-name-part taxon-name-part-type="species" reg="dactylifera">dactylifera</tp:taxon-name-part></tp:taxon-name></italic>, near students housing King Saud University, Riyadh, <named-content xmlns:xlink="http://www.w3.org/1999/xlink" content-type="dwc:verbatimCoordinates" xlink:type="simple"><named-content content-type="geo-json" specific-use="{&#34;type&#34;:&#34;Point&#34;,&#34;coordinates&#34;:[46.616417,24.724733]}" id="NCID0E41BI" xlink:type="simple">24°43.484'N, 46°36.985'E</named-content></named-content>, 20 Sep 2010, 28 Mar 2011, leg. J Basahih; eight females, <italic><tp:taxon-name><tp:taxon-name-part taxon-name-part-type="genus" reg="Phoenix">P.</tp:taxon-name-part><tp:taxon-name-part taxon-name-part-type="species" reg="dactylifera">dactylifera</tp:taxon-name-part></tp:taxon-name></italic>, Imam Muhammad Ibn Saud University, Riyadh, <named-content xmlns:xlink="http://www.w3.org/1999/xlink" content-type="dwc:verbatimCoordinates" xlink:type="simple"><named-content content-type="geo-json" specific-use="{&#34;type&#34;:&#34;Point&#34;,&#34;coordinates&#34;:[46.712250,24.812650]}" id="NCID0EQ2BI" xlink:type="simple">24°48.759'N, 46°42.735'E</named-content></named-content>, 13, 27 Dec 2010, 01, 25 Jan 25, 23 Mar 2011, leg. J Basahih ; twelve females, <italic><tp:taxon-name><tp:taxon-name-part taxon-name-part-type="genus" reg="Citrus">Citrus</tp:taxon-name-part></tp:taxon-name></italic> sp., Nijran, 18 Apr 28 Sept 2011, leg. Jaid; six females, <italic><tp:taxon-name><tp:taxon-name-part taxon-name-part-type="genus" reg="Citrus">Citrus</tp:taxon-name-part></tp:taxon-name></italic> sp. Qassim, <named-content xmlns:xlink="http://www.w3.org/1999/xlink" content-type="dwc:verbatimCoordinates" xlink:type="simple"><named-content content-type="geo-json" specific-use="{&#34;type&#34;:&#34;Point&#34;,&#34;coordinates&#34;:[44.002767,26.010200]}" id="NCID0EG3BI" xlink:type="simple">26°00.612'N, 044°00.166'E</named-content></named-content>, 26 May 2011, leg. J. Basihih and A. Majeed; two females, <italic><tp:taxon-name><tp:taxon-name-part taxon-name-part-type="genus" reg="Acacia">Acacia</tp:taxon-name-part></tp:taxon-name></italic> sp., and soil under <italic><tp:taxon-name><tp:taxon-name-part taxon-name-part-type="genus" reg="Phoenix">P.</tp:taxon-name-part><tp:taxon-name-part taxon-name-part-type="species" reg="dactylifera">dactylifera</tp:taxon-name-part></tp:taxon-name></italic> Al-Madina, <named-content xmlns:xlink="http://www.w3.org/1999/xlink" content-type="dwc:verbatimCoordinates" xlink:type="simple"><named-content content-type="geo-json" specific-use="{&#34;type&#34;:&#34;Point&#34;,&#34;coordinates&#34;:[39.614433,24.438917]}" id="NCID0EA4BI" xlink:type="simple">24°26.335'N, 39°36.866'E</named-content></named-content>, 19 Jun 13 Oct 2011, leg. M Kamran and W Negm; eleven females, <italic><tp:taxon-name><tp:taxon-name-part taxon-name-part-type="genus" reg="Datura">Datura</tp:taxon-name-part></tp:taxon-name></italic> sp., and <italic><tp:taxon-name><tp:taxon-name-part taxon-name-part-type="genus" reg="Citrus">Citrus</tp:taxon-name-part></tp:taxon-name></italic> sp., Wadi Namar, Riyadh, <named-content xmlns:xlink="http://www.w3.org/1999/xlink" content-type="dwc:verbatimCoordinates" xlink:type="simple"><named-content content-type="geo-json" specific-use="{&#34;type&#34;:&#34;Point&#34;,&#34;coordinates&#34;:[46.677889,24.571917]}" id="NCID0EW4BI" xlink:type="simple">24°34'18.9N, 46°40'40.4E</named-content></named-content>, 14 Oct 2012, leg. M Kamran; two females, <italic><tp:taxon-name><tp:taxon-name-part taxon-name-part-type="genus" reg="Nerium">Nerium</tp:taxon-name-part><tp:taxon-name-part taxon-name-part-type="species" reg="oleander">oleander</tp:taxon-name-part></tp:taxon-name></italic>, Dariyah, Riyadh, <named-content xmlns:xlink="http://www.w3.org/1999/xlink" content-type="dwc:verbatimCoordinates" xlink:type="simple"><named-content content-type="geo-json" specific-use="{&#34;type&#34;:&#34;Point&#34;,&#34;coordinates&#34;:[46.577067,24.747767]}" id="NCID0EJ5BI" xlink:type="simple">24°44.866'N, 46°34.624'E</named-content></named-content>, 5 Apr 2014, 18 Mar 2015 leg. M Kamran; two females, <italic><tp:taxon-name><tp:taxon-name-part taxon-name-part-type="genus" reg="Tamarix">Tamarix</tp:taxon-name-part></tp:taxon-name></italic> sp. and <italic><tp:taxon-name><tp:taxon-name-part taxon-name-part-type="genus" reg="Saccharum">Saccharum</tp:taxon-name-part></tp:taxon-name></italic> sp., Deesa valley, Tabuk, <named-content xmlns:xlink="http://www.w3.org/1999/xlink" content-type="dwc:verbatimCoordinates" xlink:type="simple"><named-content content-type="geo-json" specific-use="{&#34;type&#34;:&#34;Point&#34;,&#34;coordinates&#34;:[36.634722,27.613611]}" id="NCID0E65BI" xlink:type="simple">27°36'049N, 36°25'785E</named-content></named-content>, 17, 18 Oct 2015, leg. M Kamran; two females, <italic><tp:taxon-name><tp:taxon-name-part taxon-name-part-type="genus" reg="Phoenix">P.</tp:taxon-name-part><tp:taxon-name-part taxon-name-part-type="species" reg="dactylifora">dactylifora</tp:taxon-name-part></tp:taxon-name></italic>, Al-Sail Kabeer, Taif, <named-content xmlns:xlink="http://www.w3.org/1999/xlink" content-type="dwc:verbatimCoordinates" xlink:type="simple"><named-content content-type="geo-json" specific-use="{&#34;type&#34;:&#34;Point&#34;,&#34;coordinates&#34;:[40.300800,21.564700]}" id="NCID0ES6BI" xlink:type="simple">21°33.882'N, 040°18.048'E</named-content></named-content>, 15 Oct 2016, leg. M Kamran and M Rehman; two females, <italic><tp:taxon-name><tp:taxon-name-part taxon-name-part-type="genus" reg="Citrus">Citrus</tp:taxon-name-part></tp:taxon-name></italic> sp., Khayber, <named-content xmlns:xlink="http://www.w3.org/1999/xlink" content-type="dwc:verbatimCoordinates" xlink:type="simple"><named-content content-type="geo-json" specific-use="{&#34;type&#34;:&#34;Point&#34;,&#34;coordinates&#34;:[39.322917,25.576050]}" id="NCID0EBACI" xlink:type="simple">25°34.563'N, 39°19.375'E</named-content></named-content>, 1 Nov 2016, leg. M Kamran and E M Khan; nine females, <italic><tp:taxon-name><tp:taxon-name-part taxon-name-part-type="genus" reg="Citrus">Citrus</tp:taxon-name-part></tp:taxon-name></italic> sp., <italic><tp:taxon-name><tp:taxon-name-part taxon-name-part-type="genus" reg="Ziziphus">Ziziphus</tp:taxon-name-part></tp:taxon-name></italic> sp., and <italic><tp:taxon-name><tp:taxon-name-part taxon-name-part-type="genus" reg="Albizia">Albizia</tp:taxon-name-part></tp:taxon-name></italic> sp., Al-Ula, <named-content xmlns:xlink="http://www.w3.org/1999/xlink" content-type="dwc:verbatimCoordinates" xlink:type="simple"><named-content content-type="geo-json" specific-use="{&#34;type&#34;:&#34;Point&#34;,&#34;coordinates&#34;:[37.970683,26.812617]}" id="NCID0E5ACI" xlink:type="simple">26°48.757'N, 37°58.241'E</named-content></named-content>, 2 Nov 2016, leg. M Kamran and E M Khan; twenty five females, <italic><tp:taxon-name><tp:taxon-name-part taxon-name-part-type="genus" reg="Citrus">Citrus</tp:taxon-name-part></tp:taxon-name></italic> sp., <italic><tp:taxon-name><tp:taxon-name-part taxon-name-part-type="genus" reg="Mangifera">Mangifera</tp:taxon-name-part></tp:taxon-name></italic> sp., <italic><tp:taxon-name><tp:taxon-name-part taxon-name-part-type="genus" reg="Phoenix">P.</tp:taxon-name-part><tp:taxon-name-part taxon-name-part-type="species" reg="dactylifera">dactylifera</tp:taxon-name-part></tp:taxon-name></italic>, <italic><tp:taxon-name><tp:taxon-name-part taxon-name-part-type="genus" reg="Olea">Olea</tp:taxon-name-part></tp:taxon-name></italic> sp., <italic><tp:taxon-name><tp:taxon-name-part taxon-name-part-type="genus" reg="Psidium">Psidium</tp:taxon-name-part></tp:taxon-name></italic> sp., <italic><tp:taxon-name><tp:taxon-name-part taxon-name-part-type="genus" reg="Azadirachta">Azadirachta</tp:taxon-name-part></tp:taxon-name></italic> sp., and <italic><tp:taxon-name><tp:taxon-name-part taxon-name-part-type="genus" reg="Ficus">Ficus</tp:taxon-name-part></tp:taxon-name></italic> sp., Al-Ula, <named-content xmlns:xlink="http://www.w3.org/1999/xlink" content-type="dwc:verbatimCoordinates" xlink:type="simple"><named-content content-type="geo-json" specific-use="{&#34;type&#34;:&#34;Point&#34;,&#34;coordinates&#34;:[37.917200,26.665383]}" id="NCID0E2CCI" xlink:type="simple">26°39.923'N, 37°55.032'E</named-content></named-content>. 3, 4, 5, 6, 7 May 2017, leg. E M Khan and M Rehman.</p></tp:treatment-sec><tp:treatment-sec sec-type="discussion" id="SECID0EADCI"><title>Discussion.</title><p>Variations within the different populations of <italic><tp:taxon-name><tp:taxon-name-part taxon-name-part-type="genus" reg="Eutetranychus">Eutetranychus</tp:taxon-name-part><tp:taxon-name-part taxon-name-part-type="species" reg="orientalis">orientalis</tp:taxon-name-part></tp:taxon-name></italic>.</p><p>Morphological variations of <italic><tp:taxon-name><tp:taxon-name-part taxon-name-part-type="genus" reg="Eutetranychus">Eutetranychus</tp:taxon-name-part><tp:taxon-name-part taxon-name-part-type="species" reg="orientalis">orientalis</tp:taxon-name-part></tp:taxon-name></italic> in 91 female specimens that were collected from 28 various host plants and 80 different localities in six regions of Saudi Arabia during 2009 to 2017 are shown in Figures <xref ref-type="fig" rid="F29">47A−H</xref>, <xref ref-type="fig" rid="F30">48</xref>, and <xref ref-type="fig" rid="F31">49</xref>. The lengths and shapes of dorsal body setae, striation patterns between setae <italic>d1</italic> and <italic>e1</italic>, and chaetotaxy of leg segments including femora and tibiae have been presented in Table <xref ref-type="table" rid="T1">1</xref>.</p><p>The most prominent variations within in <italic><tp:taxon-name><tp:taxon-name-part taxon-name-part-type="genus" reg="Eutetranychus">E.</tp:taxon-name-part><tp:taxon-name-part taxon-name-part-type="species" reg="orientalis">orientalis</tp:taxon-name-part></tp:taxon-name></italic> populations are in the length and shape of dorsal setae. These variations including, dorsocentral setae length [<italic>c1</italic> (10−51), <italic>d1</italic> (12−50), <italic>e1</italic> (14−41) and <italic>f1</italic> (10−45)] and shape [oblanceolate, ovate, obovate, subspatulate and spatulate] (Figure <xref ref-type="fig" rid="F29">47A−H</xref>). Also, these setae were either very short far behind the bases of next consecutive setae (Figure <xref ref-type="fig" rid="F29">47B, D, E, G</xref>), reaching one third to half (Figure <xref ref-type="fig" rid="F29">47A, F</xref>) or almost extending to the bases of next consecutive setae (Figure <xref ref-type="fig" rid="F29">47C, F, H</xref>). Dorsal setae <italic>sc1, sc2, c2, c3, d2, e2, f2</italic>, and <italic>h1</italic> were also varied in shape (oblanceolate, subspatulate, spatulate, slender), mostly among the specimens of different populations. The same variations in these dorsal setae have been recorded in populations of this species collected from different countries (<xref ref-type="bibr" rid="B5">Baker and Pritchard 1960</xref>, <xref ref-type="bibr" rid="B10">Chaudhri et al. 1974</xref>, <xref ref-type="bibr" rid="B22">Meyer 1974</xref>, <xref ref-type="bibr" rid="B23">Meyer 1987</xref>, <xref ref-type="bibr" rid="B19">Khanjani et al. 2017</xref>).</p><p>Striations patterns between the dorsocentral setae <italic>d1</italic> and <italic>e1</italic> varied either forming “V” shaped pattern (n = 80; Figure <xref ref-type="fig" rid="F29">47A-E, G, H</xref>) or a longitudinal pattern (n = 11; Figure <xref ref-type="fig" rid="F29">47F</xref>) and varied even among the specimens of the same population. Similar variations in dorsal striation patterns have also been observed by <xref ref-type="bibr" rid="B10">Chaudhri et al. (1974)</xref>, <xref ref-type="bibr" rid="B23">Meyer (1987)</xref>, and <xref ref-type="bibr" rid="B19">Khanjani et al. (2017)</xref>.</p><p>Moreover, all dorsal setae in <italic><tp:taxon-name><tp:taxon-name-part taxon-name-part-type="genus" reg="Eutetranychus">E.</tp:taxon-name-part><tp:taxon-name-part taxon-name-part-type="species" reg="orientalis">orientalis</tp:taxon-name-part></tp:taxon-name></italic> collected in this study are set on tubercles; lateral setae are on prominent tubercles as compared to dorsocentral setae (<italic>c1</italic>, <italic>d1</italic>, and <italic>e1</italic>) which are mostly set on relatively smaller tubercles (n = 73). However, in some specimens setae <italic>c1</italic>, <italic>d1</italic>, and <italic>e1</italic> are without distinct tubercles (n = 19) as shown in Figure <xref ref-type="fig" rid="F29">47D, G</xref>. This variation was observed even among the individuals of a single population collected in the current study. A similar variation has been illustrated by <xref ref-type="bibr" rid="B10">Chaudhri et al. (1974)</xref>. However, <italic><tp:taxon-name><tp:taxon-name-part taxon-name-part-type="genus" reg="Eutetranychus">E.</tp:taxon-name-part><tp:taxon-name-part taxon-name-part-type="species" reg="orientalis">orientalis</tp:taxon-name-part></tp:taxon-name></italic> dorsocentral setae <italic>c1</italic>, <italic>d1</italic>, and <italic>e1</italic> were described and illustrated only on small tubercles (<xref ref-type="bibr" rid="B23">Meyer 1987</xref>, <xref ref-type="bibr" rid="B19">Khanjani et al. 2017</xref>).</p><fig id="F29" position="float" orientation="portrait"><label>Figure 47.</label><caption><p><italic><tp:taxon-name><tp:taxon-name-part taxon-name-part-type="genus" reg="Eutetranychus">Eutetranychus</tp:taxon-name-part><tp:taxon-name-part taxon-name-part-type="species" reg="orientalis">orientalis</tp:taxon-name-part></tp:taxon-name></italic> (Klein), Females, Variation in shape of setae and striations pattern between setae <italic>e1</italic> on dorsum; host plants and regions, <bold>A</bold> Date palms, Riyadh <bold>B</bold> Fig, Al-Ula <bold>C</bold> Guava, Taif <bold>D</bold><tp:taxon-name><tp:taxon-name-part taxon-name-part-type="genus" reg="Citrus">Citrus</tp:taxon-name-part></tp:taxon-name>, Riyadh <bold>E</bold> Lemon, Al-Ula <bold>F</bold><tp:taxon-name><tp:taxon-name-part taxon-name-part-type="genus" reg="Citrus">Citrus</tp:taxon-name-part></tp:taxon-name>, Riyadh <bold>G</bold><tp:taxon-name><tp:taxon-name-part taxon-name-part-type="genus" reg="Citrus">Citrus</tp:taxon-name-part></tp:taxon-name>, Najran <bold>H</bold><tp:taxon-name><tp:taxon-name-part taxon-name-part-type="genus" reg="Citrus">Citrus</tp:taxon-name-part></tp:taxon-name>, Riyadh.</p></caption><graphic xmlns:xlink="http://www.w3.org/1999/xlink" xlink:href="zookeys-799-047-g029.jpg" position="float" orientation="portrait" xlink:type="simple" id="oo_245449.jpg"/></fig><p>Our observations also showed that legs setal count was fixed in <italic><tp:taxon-name><tp:taxon-name-part taxon-name-part-type="genus" reg="Eutetranychus">E.</tp:taxon-name-part><tp:taxon-name-part taxon-name-part-type="species" reg="orientalis">orientalis</tp:taxon-name-part></tp:taxon-name></italic> on coxae, trochanters, and genua I−IV (2−1−1−1, 1−1−1−1 and 5−5−2−2), respectively (see Table <xref ref-type="table" rid="T1">1</xref>). Chaetotaxy on leg femora and tibiae were observed mostly as I−IV (8−6−3−1) and (9(1)−6−6−7), respectively. The differences in legs chaetotaxy of the specimens of <italic><tp:taxon-name><tp:taxon-name-part taxon-name-part-type="genus" reg="Eutetranychus">E.</tp:taxon-name-part><tp:taxon-name-part taxon-name-part-type="species" reg="orientalis">orientalis</tp:taxon-name-part></tp:taxon-name></italic> belonging to the same and different populations were observed on femora I 7 (n = 3), 7/8 (n = 10); femora II 5/6 (n = 2), 6/7 (n = 2); femora III 3/4 (n = 10), 3 (n = 40); 4 (n = 23), 2/3 (n = 3); femora IV 1/2 (n = 8); on tibiae I 8/9 (1) (n = 7), 8 (1); tibia II 6/7 (n = 3); tibia III 6/5 (n = 2); tibia IV 7/6 setae (n = 2) in the current study, similar to the variations on femora and tibiae documented by <xref ref-type="bibr" rid="B19">Khanjani et al. (2017)</xref> in <italic><tp:taxon-name><tp:taxon-name-part taxon-name-part-type="genus" reg="Eutetranychus">E.</tp:taxon-name-part><tp:taxon-name-part taxon-name-part-type="species" reg="orientalis">orientalis</tp:taxon-name-part></tp:taxon-name></italic> populations collected from Iran and Australia.</p><p>The spermathecal sacculus terminally varied from rounded to slightly pointed in some specimens of this study (Figures <xref ref-type="fig" rid="F30">48A</xref>, <xref ref-type="fig" rid="F31">49A</xref>). Also, the length of the spinneret on the palp tarsus varied from three to four times compared to its width. Similarly, <xref ref-type="bibr" rid="B19">Khanjani et al. (2017)</xref> reported that shape of spermathecal sacculus varied distally from rounded to pointed and that spinneret length also varied in <italic><tp:taxon-name><tp:taxon-name-part taxon-name-part-type="genus" reg="Eutetranychus">E.</tp:taxon-name-part><tp:taxon-name-part taxon-name-part-type="species" reg="orientalis">orientalis</tp:taxon-name-part></tp:taxon-name></italic>. However, <xref ref-type="bibr" rid="B23">Meyer (1987)</xref> considered variations in shape of spermathecal sacculus (rounded or pointed distally) and length of spinneret (3 to 4 times as long as its width) as a method to differentiate <italic><tp:taxon-name><tp:taxon-name-part taxon-name-part-type="genus" reg="Eutetranychus">E.</tp:taxon-name-part><tp:taxon-name-part taxon-name-part-type="species" reg="fici">fici</tp:taxon-name-part></tp:taxon-name></italic> Meyer from <italic><tp:taxon-name><tp:taxon-name-part taxon-name-part-type="genus" reg="Eutetranychus">E.</tp:taxon-name-part><tp:taxon-name-part taxon-name-part-type="species" reg="orientalis">orientalis</tp:taxon-name-part></tp:taxon-name></italic>.</p><fig id="F30" position="float" orientation="portrait"><label>Figure 48.</label><caption><p><bold>A, B</bold><italic><tp:taxon-name><tp:taxon-name-part taxon-name-part-type="genus" reg="Eutetranychus">Eutetranychus</tp:taxon-name-part><tp:taxon-name-part taxon-name-part-type="species" reg="orientalis">orientalis</tp:taxon-name-part></tp:taxon-name></italic> Female, Variation in shape of spermatheca. Pointed distally.</p></caption><graphic xmlns:xlink="http://www.w3.org/1999/xlink" xlink:href="zookeys-799-047-g030.jpg" position="float" orientation="portrait" xlink:type="simple" id="oo_245450.jpg"/></fig><fig id="F31" position="float" orientation="portrait"><label>Figure 49.</label><caption><p><bold>A, B</bold><italic><tp:taxon-name><tp:taxon-name-part taxon-name-part-type="genus" reg="Eutetranychus">Eutetranychus</tp:taxon-name-part><tp:taxon-name-part taxon-name-part-type="species" reg="orientalis">orientalis</tp:taxon-name-part></tp:taxon-name></italic> Female, Variation in shape of spermatheca. Rounded distally.</p></caption><graphic xmlns:xlink="http://www.w3.org/1999/xlink" xlink:href="zookeys-799-047-g031.jpg" position="float" orientation="portrait" xlink:type="simple" id="oo_245452.jpg"/></fig><p>The morphological variations in <italic><tp:taxon-name><tp:taxon-name-part taxon-name-part-type="genus" reg="Eutetranychus">E.</tp:taxon-name-part><tp:taxon-name-part taxon-name-part-type="species" reg="orientalis">orientalis</tp:taxon-name-part></tp:taxon-name></italic> have resulted in misidentifications and additions of new species in the genus <italic><tp:taxon-name><tp:taxon-name-part taxon-name-part-type="genus" reg="Eutetranychus">Eutetranychus</tp:taxon-name-part></tp:taxon-name></italic>. Because some morphological variations have now been reported in <italic><tp:taxon-name><tp:taxon-name-part taxon-name-part-type="genus" reg="Eutetranychus">E.</tp:taxon-name-part><tp:taxon-name-part taxon-name-part-type="species" reg="orientalis">orientalis</tp:taxon-name-part></tp:taxon-name></italic>, four species <italic><tp:taxon-name><tp:taxon-name-part taxon-name-part-type="genus" reg="Anychus">Anychus</tp:taxon-name-part><tp:taxon-name-part taxon-name-part-type="species" reg="ricini">ricini</tp:taxon-name-part></tp:taxon-name></italic> Rahman &amp; Sapra, 1940, <italic><tp:taxon-name><tp:taxon-name-part taxon-name-part-type="genus" reg="Eutetranychus">E.</tp:taxon-name-part><tp:taxon-name-part taxon-name-part-type="species" reg="monodi">monodi</tp:taxon-name-part></tp:taxon-name></italic> André, 1954, <italic><tp:taxon-name><tp:taxon-name-part taxon-name-part-type="genus" reg="Eutetranychus">E.</tp:taxon-name-part><tp:taxon-name-part taxon-name-part-type="species" reg="sudanicus">sudanicus</tp:taxon-name-part></tp:taxon-name></italic> El Badry, 1970, and <italic><tp:taxon-name><tp:taxon-name-part taxon-name-part-type="genus" reg="Eutetranychus">E.</tp:taxon-name-part><tp:taxon-name-part taxon-name-part-type="species" reg="annecki">annecki</tp:taxon-name-part></tp:taxon-name></italic> Meyer, 1974 were synonymized with <italic><tp:taxon-name><tp:taxon-name-part taxon-name-part-type="genus" reg="Eutetranychus">E.</tp:taxon-name-part><tp:taxon-name-part taxon-name-part-type="species" reg="orientalis">orientalis</tp:taxon-name-part></tp:taxon-name></italic> by <xref ref-type="bibr" rid="B23">Meyer (1987)</xref> and <xref ref-type="bibr" rid="B9">Bolland et al. (1998)</xref>.</p><p><italic><tp:taxon-name><tp:taxon-name-part taxon-name-part-type="genus" reg="Eutetranychus">Eutetranychus</tp:taxon-name-part><tp:taxon-name-part taxon-name-part-type="species" reg="fici">fici</tp:taxon-name-part></tp:taxon-name></italic> Meyer, reported from Africa, was separated from <italic><tp:taxon-name><tp:taxon-name-part taxon-name-part-type="genus" reg="Eutetranychus">E.</tp:taxon-name-part><tp:taxon-name-part taxon-name-part-type="species" reg="orientalis">orientalis</tp:taxon-name-part></tp:taxon-name></italic> by the slightly longer dorsocentral setae, shape of spermathecal sacculus, and length of palp spinneret (Table <xref ref-type="table" rid="T2">2</xref>; <xref ref-type="bibr" rid="B23">Meyer 1987</xref>). The three species <italic><tp:taxon-name><tp:taxon-name-part taxon-name-part-type="genus" reg="Eutetranychus">E.</tp:taxon-name-part><tp:taxon-name-part taxon-name-part-type="species" reg="pruni">pruni</tp:taxon-name-part></tp:taxon-name></italic>, <italic><tp:taxon-name><tp:taxon-name-part taxon-name-part-type="genus" reg="Eutetranychus">E.</tp:taxon-name-part><tp:taxon-name-part taxon-name-part-type="species" reg="ricinus">ricinus</tp:taxon-name-part></tp:taxon-name></italic>, and <italic><tp:taxon-name><tp:taxon-name-part taxon-name-part-type="genus" reg="Eutetranychus">E.</tp:taxon-name-part><tp:taxon-name-part taxon-name-part-type="species" reg="sanaae">sanaae</tp:taxon-name-part></tp:taxon-name></italic> reported from Yemen were differentiated from <italic><tp:taxon-name><tp:taxon-name-part taxon-name-part-type="genus" reg="Eutetranychus">E.</tp:taxon-name-part><tp:taxon-name-part taxon-name-part-type="species" reg="orientalis">orientalis</tp:taxon-name-part></tp:taxon-name></italic> by variation in the number of setae on femora I and IV, shapes of dorsal setae, and striation pattern between setae <italic>d1</italic> and <italic>e1</italic> (<xref ref-type="bibr" rid="B39">Smiley and Baker 1995</xref>). <italic><tp:taxon-name><tp:taxon-name-part taxon-name-part-type="genus" reg="Eutetranychus">Eutetranychus</tp:taxon-name-part><tp:taxon-name-part taxon-name-part-type="species" reg="phaseoli">phaseoli</tp:taxon-name-part></tp:taxon-name></italic> Nassar &amp; Ghai, 1981 reported from India was separated from <italic><tp:taxon-name><tp:taxon-name-part taxon-name-part-type="genus" reg="Eutetranychus">E.</tp:taxon-name-part><tp:taxon-name-part taxon-name-part-type="species" reg="orientalis">orientalis</tp:taxon-name-part></tp:taxon-name></italic> based on the difference in numbers of setae on femur I and distances between dorsal setae <italic>e1</italic> and <italic>f1</italic> (see also Table <xref ref-type="table" rid="T2">2</xref>). The two species <italic><tp:taxon-name><tp:taxon-name-part taxon-name-part-type="genus" reg="Eutetranychus">E.</tp:taxon-name-part><tp:taxon-name-part taxon-name-part-type="species" reg="guangdongensis">guangdongensis</tp:taxon-name-part></tp:taxon-name></italic> and <italic><tp:taxon-name><tp:taxon-name-part taxon-name-part-type="genus" reg="Eutetranychus">E.</tp:taxon-name-part><tp:taxon-name-part taxon-name-part-type="species" reg="xianensis">xianensis</tp:taxon-name-part></tp:taxon-name></italic>, reported from China, were distinguished from <italic><tp:taxon-name><tp:taxon-name-part taxon-name-part-type="genus" reg="Eutetranychus">E.</tp:taxon-name-part><tp:taxon-name-part taxon-name-part-type="species" reg="orientalis">orientalis</tp:taxon-name-part></tp:taxon-name></italic> and <italic><tp:taxon-name><tp:taxon-name-part taxon-name-part-type="genus" reg="Eutetranychus">E.</tp:taxon-name-part><tp:taxon-name-part taxon-name-part-type="species" reg="banksi">banksi</tp:taxon-name-part></tp:taxon-name></italic>, respectively, based only on differences in lengths of dorsal setae (<xref ref-type="bibr" rid="B25">Ma and Yuan 1982</xref>) (Table <xref ref-type="table" rid="T2">2</xref>). However, the leg chaetotaxy of these two species were mentioned in the original descriptions as being similar in <italic><tp:taxon-name><tp:taxon-name-part taxon-name-part-type="genus" reg="Eutetranychus">E.</tp:taxon-name-part><tp:taxon-name-part taxon-name-part-type="species" reg="orientalis">orientalis</tp:taxon-name-part></tp:taxon-name></italic> (<xref ref-type="bibr" rid="B25">Ma and Yuan 1982</xref>) (Table <xref ref-type="table" rid="T2">2</xref>).</p><p>Because these seven species have been differentiated in their original descriptions by only one or more variable characters which have also been observed in <italic><tp:taxon-name><tp:taxon-name-part taxon-name-part-type="genus" reg="Eutetranychus">E.</tp:taxon-name-part><tp:taxon-name-part taxon-name-part-type="species" reg="orientalis">orientalis</tp:taxon-name-part></tp:taxon-name></italic> populations (<xref ref-type="bibr" rid="B10">Chaudhri et al. 1974</xref>, <xref ref-type="bibr" rid="B23">Meyer 1987</xref>, <xref ref-type="bibr" rid="B19">Khanjani et al. 2017</xref>) as well as this study (see Table. 2), these seven <italic><tp:taxon-name><tp:taxon-name-part taxon-name-part-type="genus" reg="Eutetranychus">Eutetranychus</tp:taxon-name-part></tp:taxon-name></italic> species (<italic><tp:taxon-name><tp:taxon-name-part taxon-name-part-type="genus" reg="Eutetranychus">E.</tp:taxon-name-part><tp:taxon-name-part taxon-name-part-type="species" reg="phaseoli">phaseoli</tp:taxon-name-part></tp:taxon-name></italic>, <italic><tp:taxon-name><tp:taxon-name-part taxon-name-part-type="genus" reg="Eutetranychus">E.</tp:taxon-name-part><tp:taxon-name-part taxon-name-part-type="species" reg="guangdongensis">guangdongensis</tp:taxon-name-part></tp:taxon-name></italic>, <italic><tp:taxon-name><tp:taxon-name-part taxon-name-part-type="genus" reg="Eutetranychus">E.</tp:taxon-name-part><tp:taxon-name-part taxon-name-part-type="species" reg="xianensis">xianensis</tp:taxon-name-part></tp:taxon-name></italic>, <italic><tp:taxon-name><tp:taxon-name-part taxon-name-part-type="genus" reg="Eutetranychus">E.</tp:taxon-name-part><tp:taxon-name-part taxon-name-part-type="species" reg="fici">fici</tp:taxon-name-part></tp:taxon-name></italic>, <italic><tp:taxon-name><tp:taxon-name-part taxon-name-part-type="genus" reg="Eutetranychus">E.</tp:taxon-name-part><tp:taxon-name-part taxon-name-part-type="species" reg="pruni">pruni</tp:taxon-name-part></tp:taxon-name></italic>, <italic><tp:taxon-name><tp:taxon-name-part taxon-name-part-type="genus" reg="Eutetranychus">E.</tp:taxon-name-part><tp:taxon-name-part taxon-name-part-type="species" reg="ricinus">ricinus</tp:taxon-name-part></tp:taxon-name></italic>, and <italic><tp:taxon-name><tp:taxon-name-part taxon-name-part-type="genus" reg="Eutetranychus">E.</tp:taxon-name-part><tp:taxon-name-part taxon-name-part-type="species" reg="sanaae">sanaae</tp:taxon-name-part></tp:taxon-name></italic>) are suggested as synonyms of <italic><tp:taxon-name><tp:taxon-name-part taxon-name-part-type="genus" reg="Eutetranychus">E.</tp:taxon-name-part><tp:taxon-name-part taxon-name-part-type="species" reg="orientalis">orientalis</tp:taxon-name-part></tp:taxon-name></italic> in this study.</p><table-wrap id="T2" position="float" orientation="portrait"><label>Table 2.</label><caption><p>Variable morphological characters used to differentiate some <italic><tp:taxon-name><tp:taxon-name-part taxon-name-part-type="genus" reg="Eutetranychus">Eutetranychus</tp:taxon-name-part></tp:taxon-name></italic> species suggested as synonyms of <italic><tp:taxon-name><tp:taxon-name-part taxon-name-part-type="genus" reg="Eutetranychus">E.</tp:taxon-name-part><tp:taxon-name-part taxon-name-part-type="species" reg="orientalis">orientalis</tp:taxon-name-part></tp:taxon-name></italic> in the current study.</p></caption><table id="TID0EYVAI" rules="all"><tbody><tr><th rowspan="2" colspan="1">Suggested synonyms of <italic><tp:taxon-name><tp:taxon-name-part taxon-name-part-type="genus" reg="Eutetranychus">E.</tp:taxon-name-part><tp:taxon-name-part taxon-name-part-type="species" reg="orientalis">orientalis</tp:taxon-name-part></tp:taxon-name></italic></th><th rowspan="1" colspan="7">Characters used to differentiate in original descriptions</th><th rowspan="2" colspan="1">Reference</th></tr><tr><th rowspan="1" colspan="1">Dorsocentral setae, short, medium or long</th><th rowspan="1" colspan="1">Shape of dorsal setae</th><th rowspan="1" colspan="1">Setae on femur II</th><th rowspan="1" colspan="1">Setae on femur IV</th><th rowspan="1" colspan="1">Striations pattern b/w <italic>e1</italic> and <italic>d1</italic></th><th rowspan="1" colspan="1">Spermatheca distally</th><th rowspan="1" colspan="1">Length of palp spinneret as compared to width</th></tr><tr><td rowspan="1" colspan="1">
                            <bold><italic><tp:taxon-name>
                                  <tp:taxon-name-part taxon-name-part-type="genus" reg="Eutetranychus">E.</tp:taxon-name-part>
                                  <tp:taxon-name-part taxon-name-part-type="species" reg="fici">fici</tp:taxon-name-part>
                                </tp:taxon-name></italic></bold>
                          </td><td rowspan="1" colspan="1">long, extending to the bases of next setae in line</td><td rowspan="1" colspan="1">Spatulate to subspatulate</td><td rowspan="1" colspan="1">6</td><td rowspan="1" colspan="1">2</td><td rowspan="1" colspan="1">V shaped</td><td rowspan="1" colspan="1">rounded</td><td rowspan="1" colspan="1">4 times</td><td rowspan="1" colspan="1">
                            <xref ref-type="bibr" rid="B23">Meyer 1987</xref>
                          </td></tr><tr><td rowspan="1" colspan="1">
                            <bold><italic><tp:taxon-name>
                                  <tp:taxon-name-part taxon-name-part-type="genus" reg="Eutetranychus">E.</tp:taxon-name-part>
                                  <tp:taxon-name-part taxon-name-part-type="species" reg="pruni">pruni</tp:taxon-name-part>
                                </tp:taxon-name></italic></bold>
                          </td><td rowspan="1" colspan="1">Short to medium</td><td rowspan="1" colspan="1">Slender</td><td rowspan="1" colspan="1">7</td><td rowspan="1" colspan="1">1</td><td rowspan="1" colspan="1">longitudinal</td><td rowspan="1" colspan="1">–*</td><td rowspan="1" colspan="1">–*</td><td rowspan="1" colspan="1">
                            <xref ref-type="bibr" rid="B39">Smiley and Baker 1995</xref>
                          </td></tr><tr><td rowspan="1" colspan="1">
                            <bold><italic><tp:taxon-name>
                                  <tp:taxon-name-part taxon-name-part-type="genus" reg="Eutetranychus">E.</tp:taxon-name-part>
                                  <tp:taxon-name-part taxon-name-part-type="species" reg="ricinus">ricinus</tp:taxon-name-part>
                                </tp:taxon-name></italic></bold>
                          </td><td rowspan="1" colspan="1">Short to medium</td><td rowspan="1" colspan="1">oblanceolate to subspatulate</td><td rowspan="1" colspan="1">7</td><td rowspan="1" colspan="1">2</td><td rowspan="1" colspan="1">longitudinal</td><td rowspan="1" colspan="1">–*</td><td rowspan="1" colspan="1">–</td><td rowspan="1" colspan="1">
                            <xref ref-type="bibr" rid="B39">Smiley and Baker 1995</xref>
                          </td></tr><tr><td rowspan="1" colspan="1">
                            <bold><italic><tp:taxon-name>
                                  <tp:taxon-name-part taxon-name-part-type="genus" reg="Eutetranychus">E.</tp:taxon-name-part>
                                  <tp:taxon-name-part taxon-name-part-type="species" reg="sanaae">sanaae</tp:taxon-name-part>
                                </tp:taxon-name></italic></bold>
                          </td><td rowspan="1" colspan="1">Short to medium</td><td rowspan="1" colspan="1">Slender</td><td rowspan="1" colspan="1">7</td><td rowspan="1" colspan="1">1</td><td rowspan="1" colspan="1">V shaped</td><td rowspan="1" colspan="1">–*</td><td rowspan="1" colspan="1">–*</td><td rowspan="1" colspan="1">
                            <xref ref-type="bibr" rid="B39">Smiley and Baker 1995</xref>
                          </td></tr><tr><td rowspan="1" colspan="1">
                            <bold><italic><tp:taxon-name>
                                  <tp:taxon-name-part taxon-name-part-type="genus" reg="Eutetranychus">E.</tp:taxon-name-part>
                                  <tp:taxon-name-part taxon-name-part-type="species" reg="phaseoli">phaseoli</tp:taxon-name-part>
                                </tp:taxon-name></italic></bold>
                          </td><td rowspan="1" colspan="1">Short</td><td rowspan="1" colspan="1">Subspatulate</td><td rowspan="1" colspan="1">7</td><td rowspan="1" colspan="1">1</td><td rowspan="1" colspan="1">V shaped</td><td rowspan="1" colspan="1">–*</td><td rowspan="1" colspan="1">–*</td><td rowspan="1" colspan="1">
                            <xref ref-type="bibr" rid="B33">Nassar and Ghai 1981</xref>
                          </td></tr><tr><td rowspan="1" colspan="1">
                            <bold><italic><tp:taxon-name>
                                  <tp:taxon-name-part taxon-name-part-type="genus" reg="Eutetranychus">E.</tp:taxon-name-part>
                                  <tp:taxon-name-part taxon-name-part-type="species" reg="guangdongensis">guangdongensis</tp:taxon-name-part>
                                </tp:taxon-name></italic></bold>
                          </td><td rowspan="1" colspan="1">Short to medium</td><td rowspan="1" colspan="1">Spatulate to Subspatulate</td><td rowspan="2" colspan="3">Mentioned the same as in <italic><tp:taxon-name><tp:taxon-name-part taxon-name-part-type="genus" reg="Eutetranychus">E.</tp:taxon-name-part><tp:taxon-name-part taxon-name-part-type="species" reg="orientalis">orientalis</tp:taxon-name-part></tp:taxon-name></italic></td><td rowspan="1" colspan="1">–*</td><td rowspan="1" colspan="1">–*</td><td rowspan="1" colspan="1">Ma and Yaun 1981</td></tr><tr><td rowspan="1" colspan="1"><bold><italic><tp:taxon-name><tp:taxon-name-part taxon-name-part-type="genus" reg="Eutetranychus">E.</tp:taxon-name-part><tp:taxon-name-part taxon-name-part-type="species" reg="xianensis">xianensis</tp:taxon-name-part></tp:taxon-name></italic></bold>**</td><td rowspan="1" colspan="1">Short</td><td rowspan="1" colspan="1">Spatulate to Subspatulate</td><td rowspan="1" colspan="1">–*</td><td rowspan="1" colspan="1">–*</td><td rowspan="1" colspan="1">Ma and Yaun 1981</td></tr><tr><td rowspan="1" colspan="1">
                            <bold><italic><tp:taxon-name>
                                  <tp:taxon-name-part taxon-name-part-type="genus" reg="Eutetranychus">E.</tp:taxon-name-part>
                                  <tp:taxon-name-part taxon-name-part-type="species" reg="orientalis">orientalis</tp:taxon-name-part>
                                </tp:taxon-name></italic></bold>
                          </td><td rowspan="1" colspan="1">Short, medium and long almost extending to the bases of next setae in line</td><td rowspan="1" colspan="1">Slender, Spatulate, subspatulate, oblanceolate</td><td rowspan="1" colspan="1">6, 6/7, 7 Variable</td><td rowspan="1" colspan="1">1, 2,1/2 Variable</td><td rowspan="1" colspan="1">V shaped or longitudinal</td><td rowspan="1" colspan="1">Pointed or rounded</td><td rowspan="1" colspan="1">3 to 4 times</td><td rowspan="1" colspan="1"><xref ref-type="bibr" rid="B19">Khanjani et al. 2017</xref>; Present study</td></tr></tbody></table><table-wrap-foot><fn><p>*Information not available in the original descriptions **distinguished from <italic><tp:taxon-name><tp:taxon-name-part taxon-name-part-type="genus" reg="Eutetranychus">E.</tp:taxon-name-part><tp:taxon-name-part taxon-name-part-type="species" reg="banksi">banksi</tp:taxon-name-part></tp:taxon-name></italic> in the original description</p></fn></table-wrap-foot></table-wrap></tp:treatment-sec><tp:treatment-sec><!--Section generated to contain objects referenced in tp:taxon-treatment.--><table-wrap id="T1" position="float" orientation="portrait"><label>Table 1.</label><caption><p>Legs chaetotaxy of world species of the genus <italic><tp:taxon-name><tp:taxon-name-part taxon-name-part-type="genus" reg="Eutetranychus">Eutetranychus</tp:taxon-name-part></tp:taxon-name></italic> (including new species).</p></caption><table id="TID0EJRAE" rules="all"><tbody><tr><th rowspan="1" colspan="1">Species</th><th rowspan="1" colspan="1">Femora I–IV</th><th rowspan="1" colspan="1">Genua I–IV</th><th rowspan="1" colspan="1">Tibiae I–IV</th><th rowspan="1" colspan="1">Tarsi I–IV</th><th rowspan="1" colspan="1">Reference</th></tr><tr><td rowspan="1" colspan="6">
                            <bold>Species group <italic><tp:taxon-name><tp:taxon-name-part taxon-name-part-type="genus" reg="Eutetranychus"/><tp:taxon-name-part taxon-name-part-type="species" reg="orientalis">orientalis</tp:taxon-name-part></tp:taxon-name></italic></bold>
                          </td></tr><tr><td rowspan="1" colspan="1"><italic><tp:taxon-name><tp:taxon-name-part taxon-name-part-type="genus" reg="Eutetranychus"/><tp:taxon-name-part taxon-name-part-type="species" reg="neotransversus">neotransversus</tp:taxon-name-part></tp:taxon-name></italic> sp. n.</td><td rowspan="1" colspan="1">5-4-2-1</td><td rowspan="1" colspan="1">4-4-1-2</td><td rowspan="1" colspan="1">6(1)-5-4-4</td><td rowspan="1" colspan="1">15(2)-14(1)-10(1)-10(1)</td><td rowspan="1" colspan="1">Present study</td></tr><tr><td rowspan="1" colspan="1">
                            <italic><tp:taxon-name>
                                <tp:taxon-name-part taxon-name-part-type="genus" reg="Eutetranychus"/>
                                <tp:taxon-name-part taxon-name-part-type="species" reg="bilobatus">bilobatus</tp:taxon-name-part>
                              </tp:taxon-name></italic>
                          </td><td rowspan="1" colspan="1">8-5-4-1</td><td rowspan="1" colspan="1">5-5-2-2</td><td rowspan="1" colspan="1">9(1)-6-6-7</td><td rowspan="1" colspan="1">15(2)-13(2)-10-10</td><td rowspan="1" colspan="1">
                            <xref ref-type="bibr" rid="B33">Nassar and Ghai 1981</xref>
                          </td></tr><tr><td rowspan="1" colspan="1">
                            <italic><tp:taxon-name>
                                <tp:taxon-name-part taxon-name-part-type="genus" reg="Eutetranychus"/>
                                <tp:taxon-name-part taxon-name-part-type="species" reg="caricae">caricae</tp:taxon-name-part>
                              </tp:taxon-name></italic>
                          </td><td rowspan="1" colspan="1">7-6-2-1</td><td rowspan="1" colspan="1">5-4-1-1</td><td rowspan="1" colspan="1">8-5-5-5</td><td rowspan="1" colspan="1">15(2)-12 (1)-10(2)-10(1)</td><td rowspan="1" colspan="1">
                            <xref ref-type="bibr" rid="B33">Nassar and Ghai 1981</xref>
                          </td></tr><tr><td rowspan="1" colspan="1">
                            <italic><tp:taxon-name>
                                <tp:taxon-name-part taxon-name-part-type="genus" reg="Eutetranychus"/>
                                <tp:taxon-name-part taxon-name-part-type="species" reg="citri">citri</tp:taxon-name-part>
                              </tp:taxon-name></italic>
                          </td><td rowspan="1" colspan="1">–</td><td rowspan="1" colspan="1">–</td><td rowspan="1" colspan="1">9(1)-5</td><td rowspan="1" colspan="1">–</td><td rowspan="1" colspan="1">
                            <xref ref-type="bibr" rid="B3">Attiah 1967</xref>
                          </td></tr><tr><td rowspan="1" colspan="1">
                            <italic><tp:taxon-name>
                                <tp:taxon-name-part taxon-name-part-type="genus" reg="Eutetranychus"/>
                                <tp:taxon-name-part taxon-name-part-type="species" reg="maximae">maximae</tp:taxon-name-part>
                              </tp:taxon-name></italic>
                          </td><td rowspan="1" colspan="1">8-6-3-1</td><td rowspan="1" colspan="1">5-5-2-2</td><td rowspan="1" colspan="1">9(1)-6-5-7</td><td rowspan="1" colspan="1">15(2)-13(2)-10(1)-9(1)</td><td rowspan="1" colspan="1">
                            <xref ref-type="bibr" rid="B33">Nassar and Ghai 1981</xref>
                          </td></tr><tr><td rowspan="1" colspan="1">
                            <italic><tp:taxon-name>
                                <tp:taxon-name-part taxon-name-part-type="genus" reg="Eutetranychus"/>
                                <tp:taxon-name-part taxon-name-part-type="species" reg="mirpuriensis">mirpuriensis</tp:taxon-name-part>
                              </tp:taxon-name></italic>
                          </td><td rowspan="1" colspan="1">8-6-3-2</td><td rowspan="1" colspan="1">5-5-2-2</td><td rowspan="1" colspan="1">10-6-6-7</td><td rowspan="1" colspan="1">14-12-11-11</td><td rowspan="1" colspan="1">
                            <xref ref-type="bibr" rid="B10">Chaudhri et al. 1974</xref>
                          </td></tr><tr><td rowspan="1" colspan="1">
                            <italic><tp:taxon-name>
                                <tp:taxon-name-part taxon-name-part-type="genus" reg="Eutetranychus"/>
                                <tp:taxon-name-part taxon-name-part-type="species" reg="nagai">nagai</tp:taxon-name-part>
                              </tp:taxon-name></italic>
                          </td><td rowspan="1" colspan="1">8-5-3-1</td><td rowspan="1" colspan="1">5-5-2-2</td><td rowspan="1" colspan="1">9(1)-6-6-7</td><td rowspan="1" colspan="1">15(2)-13(1)- 9(2)-10 (1)</td><td rowspan="1" colspan="1">
                            <xref ref-type="bibr" rid="B33">Nassar and Ghai 1981</xref>
                          </td></tr><tr><td rowspan="4" colspan="1">
                            <italic><tp:taxon-name>
                                <tp:taxon-name-part taxon-name-part-type="genus" reg="Eutetranychus"/>
                                <tp:taxon-name-part taxon-name-part-type="species" reg="orientalis">orientalis</tp:taxon-name-part>
                              </tp:taxon-name></italic>
                          </td><td rowspan="1" colspan="1">8-6-3/4 -1/2</td><td rowspan="1" colspan="1">5-5-2-2</td><td rowspan="1" colspan="1">9(1-4)-6(0-2)-6(0-1)-7</td><td rowspan="1" colspan="1">15(3)-13(1-2)-10(1)-10(1)</td><td rowspan="1" colspan="1">
                            <xref ref-type="bibr" rid="B22">Meyer 1974</xref>
                          </td></tr><tr><td rowspan="1" colspan="1">8-6-4-2</td><td rowspan="1" colspan="1">5-5-2-2</td><td rowspan="1" colspan="1">9-7-6-7</td><td rowspan="1" colspan="1">15-13-11-11</td><td rowspan="1" colspan="1">
                            <xref ref-type="bibr" rid="B10">Chaudhri et al. 1974</xref>
                          </td></tr><tr><td rowspan="1" colspan="1">8-7/6-3/4-1/2</td><td rowspan="1" colspan="1">5-5-2-2</td><td rowspan="1" colspan="1">9(1)-6-6-7</td><td rowspan="1" colspan="1">15(3)-13(1)-10(1)-10(1)</td><td rowspan="1" colspan="1">
                            <xref ref-type="bibr" rid="B19">Khanjani et al. 2017</xref>
                          </td></tr><tr><td rowspan="1" colspan="1">8/7-7/6/5-4/3-1/2</td><td rowspan="1" colspan="1">5-5-2-2</td><td rowspan="1" colspan="1">9/8(1)-7/6-6/5-7/6</td><td rowspan="1" colspan="1">15(3)-13(1)-10(1)-10(1)</td><td rowspan="1" colspan="1">Present study</td></tr><tr><td rowspan="3" colspan="1">
                            <italic><tp:taxon-name>
                                <tp:taxon-name-part taxon-name-part-type="genus" reg="Eutetranychus"/>
                                <tp:taxon-name-part taxon-name-part-type="species" reg="palmatus">palmatus</tp:taxon-name-part>
                              </tp:taxon-name></italic>
                          </td><td rowspan="1" colspan="1">–</td><td rowspan="1" colspan="1">–</td><td rowspan="1" colspan="1">9(1)</td><td rowspan="1" colspan="1">–</td><td rowspan="1" colspan="1">
                            <xref ref-type="bibr" rid="B3">Attiah 1967</xref>
                          </td></tr><tr><td rowspan="1" colspan="1">8-6-2-1</td><td rowspan="1" colspan="1">5-5-2-2</td><td rowspan="1" colspan="1">9(2)-6(2)-6-7</td><td rowspan="1" colspan="1">15(3)-13(2)-10(1)-10(1)</td><td rowspan="1" colspan="1">
                            <xref ref-type="bibr" rid="B23">Meyer 1987</xref>
                          </td></tr><tr><td rowspan="1" colspan="1">8-7-4-1</td><td rowspan="1" colspan="1">5-5-2-2</td><td rowspan="1" colspan="1">9(1)-6-6-7</td><td rowspan="1" colspan="1">15(3)-13(1)-10(1)-10(1)</td><td rowspan="1" colspan="1">Present study</td></tr><tr><td rowspan="1" colspan="1">
                            <italic><tp:taxon-name>
                                <tp:taxon-name-part taxon-name-part-type="genus" reg="Eutetranychus"/>
                                <tp:taxon-name-part taxon-name-part-type="species" reg="pantopus">pantopus</tp:taxon-name-part>
                              </tp:taxon-name></italic>
                          </td><td rowspan="1" colspan="1">–</td><td rowspan="1" colspan="1">–</td><td rowspan="1" colspan="1">9(1)-5</td><td rowspan="1" colspan="1">–</td><td rowspan="1" colspan="1">
                            <xref ref-type="bibr" rid="B22">Meyer 1974</xref>
                          </td></tr><tr><td rowspan="1" colspan="1">
                            <italic><tp:taxon-name>
                                <tp:taxon-name-part taxon-name-part-type="genus" reg="Eutetranychus"/>
                                <tp:taxon-name-part taxon-name-part-type="species" reg="pyri">pyri</tp:taxon-name-part>
                              </tp:taxon-name></italic>
                          </td><td rowspan="1" colspan="1">–</td><td rowspan="1" colspan="1">–</td><td rowspan="1" colspan="1">9(1)-5</td><td rowspan="1" colspan="1">–</td><td rowspan="1" colspan="1">
                            <xref ref-type="bibr" rid="B3">Attiah 1967</xref>
                          </td></tr><tr><td rowspan="1" colspan="1">
                            <italic><tp:taxon-name>
                                <tp:taxon-name-part taxon-name-part-type="genus" reg="Eutetranychus"/>
                                <tp:taxon-name-part taxon-name-part-type="species" reg="transverstriatus">transverstriatus</tp:taxon-name-part>
                              </tp:taxon-name></italic>
                          </td><td rowspan="1" colspan="1">7-7-4-3</td><td rowspan="1" colspan="1">4-4-2-2</td><td rowspan="1" colspan="1">10-6-6-6</td><td rowspan="1" colspan="1">10-10/9-10(1)-10(1)</td><td rowspan="1" colspan="1">
                            <xref ref-type="bibr" rid="B39">Smiley and Baker 1995</xref>
                          </td></tr><tr><td rowspan="1" colspan="1">*<italic><tp:taxon-name><tp:taxon-name-part taxon-name-part-type="genus" reg="Eutetranychus"/><tp:taxon-name-part taxon-name-part-type="species" reg="fici">fici</tp:taxon-name-part></tp:taxon-name></italic></td><td rowspan="1" colspan="1">8-6-3-2</td><td rowspan="1" colspan="1">5-5/6-2-2</td><td rowspan="1" colspan="1">9(1)-6-6-7</td><td rowspan="1" colspan="1">15(1-3)-13(1)-10(1)-10(1)</td><td rowspan="1" colspan="1">
                            <xref ref-type="bibr" rid="B23">Meyer 1987</xref>
                          </td></tr><tr><td rowspan="1" colspan="1">*<italic><tp:taxon-name><tp:taxon-name-part taxon-name-part-type="genus" reg="Eutetranychus"/><tp:taxon-name-part taxon-name-part-type="species" reg="phaseoli">phaseoli</tp:taxon-name-part></tp:taxon-name></italic></td><td rowspan="1" colspan="1">8-7-3-1</td><td rowspan="1" colspan="1">5-5-2-2</td><td rowspan="1" colspan="1">9(1)-6-6-7</td><td rowspan="1" colspan="1">15(3)-13(2)-10(1)-10</td><td rowspan="1" colspan="1">
                            <xref ref-type="bibr" rid="B33">Nassar and Ghai 1981</xref>
                          </td></tr><tr><td rowspan="1" colspan="1">* <italic><tp:taxon-name><tp:taxon-name-part taxon-name-part-type="genus" reg="Eutetranychus"/><tp:taxon-name-part taxon-name-part-type="species" reg="pruni">pruni</tp:taxon-name-part></tp:taxon-name></italic></td><td rowspan="1" colspan="1">8-7-3-1</td><td rowspan="1" colspan="1">5-5-2-2</td><td rowspan="1" colspan="1">9(1)-6-6-7</td><td rowspan="1" colspan="1">12(3)-11(1)-8(1)-8(1)</td><td rowspan="1" colspan="1">
                            <xref ref-type="bibr" rid="B39">Smiley and Baker 1995</xref>
                          </td></tr><tr><td rowspan="1" colspan="1">*<italic><tp:taxon-name><tp:taxon-name-part taxon-name-part-type="genus" reg="Eutetranychus"/><tp:taxon-name-part taxon-name-part-type="species" reg="ricinus">ricinus</tp:taxon-name-part></tp:taxon-name></italic></td><td rowspan="1" colspan="1">8-7-4/3-2</td><td rowspan="1" colspan="1">5-5-2-2</td><td rowspan="1" colspan="1">9/8(1)-6-6-7</td><td rowspan="1" colspan="1">15(1)-10(1)-10(1)-10(1)</td><td rowspan="1" colspan="1">
                            <xref ref-type="bibr" rid="B39">Smiley and Baker 1995</xref>
                          </td></tr><tr><td rowspan="1" colspan="1">*<italic><tp:taxon-name><tp:taxon-name-part taxon-name-part-type="genus" reg="Eutetranychus"/><tp:taxon-name-part taxon-name-part-type="species" reg="sanaae">sanaae</tp:taxon-name-part></tp:taxon-name></italic></td><td rowspan="1" colspan="1">8-7-4/3-1</td><td rowspan="1" colspan="1">5-5-2-2</td><td rowspan="1" colspan="1">9(1)-7/6-6-7</td><td rowspan="1" colspan="1">11(1)-11(2)-10(1)-10(1)</td><td rowspan="1" colspan="1">
                            <xref ref-type="bibr" rid="B39">Smiley and Baker 1995</xref>
                          </td></tr><tr><td rowspan="1" colspan="1">*<italic><tp:taxon-name><tp:taxon-name-part taxon-name-part-type="genus" reg="Eutetranychus"/><tp:taxon-name-part taxon-name-part-type="species" reg="guangdongensis">guangdongensis</tp:taxon-name-part></tp:taxon-name></italic></td><td rowspan="2" colspan="4">Mentioned in original description same as <italic><tp:taxon-name><tp:taxon-name-part taxon-name-part-type="genus" reg="Eutetranychus">E.</tp:taxon-name-part><tp:taxon-name-part taxon-name-part-type="species" reg="orientalis">orientalis</tp:taxon-name-part></tp:taxon-name></italic></td><td rowspan="1" colspan="1">Ma and Yaun 1982</td></tr><tr><td rowspan="1" colspan="1">*<italic><tp:taxon-name><tp:taxon-name-part taxon-name-part-type="genus" reg="Eutetranychus"/><tp:taxon-name-part taxon-name-part-type="species" reg="xianensis">xianensis</tp:taxon-name-part></tp:taxon-name></italic></td><td rowspan="1" colspan="1">Ma and Yaun 1982</td></tr><tr><td rowspan="1" colspan="6">
                            <bold>Species group <italic><tp:taxon-name><tp:taxon-name-part taxon-name-part-type="genus" reg="Eutetranychus"/><tp:taxon-name-part taxon-name-part-type="species" reg="banksi">banksi</tp:taxon-name-part></tp:taxon-name></italic></bold>
                          </td></tr><tr><td rowspan="1" colspan="1"><italic><tp:taxon-name><tp:taxon-name-part taxon-name-part-type="genus" reg="Eutetranychus"/><tp:taxon-name-part taxon-name-part-type="species" reg="spinosus">spinosus</tp:taxon-name-part></tp:taxon-name></italic> sp. n.</td><td rowspan="1" colspan="1">8/7-6-2-1</td><td rowspan="1" colspan="1">5-5-4/3-3</td><td rowspan="1" colspan="1">9(1)-7-8-8</td><td rowspan="1" colspan="1">15(2)-13(2)-10(1)-10(1)</td><td rowspan="1" colspan="1">Present study</td></tr><tr><td rowspan="1" colspan="1">
                            <italic><tp:taxon-name>
                                <tp:taxon-name-part taxon-name-part-type="genus" reg="Eutetranychus"/>
                                <tp:taxon-name-part taxon-name-part-type="species" reg="acaciae">acaciae</tp:taxon-name-part>
                              </tp:taxon-name></italic>
                          </td><td rowspan="1" colspan="1">6/7-4-3-1</td><td rowspan="1" colspan="1">3-3-1-1</td><td rowspan="1" colspan="1">8(1)-4/5-3-5</td><td rowspan="1" colspan="1">13(4)- 12(3)-10(1)-10(1)</td><td rowspan="1" colspan="1">Based on pictures send by Dr. Owen D. Seeman</td></tr><tr><td rowspan="1" colspan="1">
                            <italic><tp:taxon-name>
                                <tp:taxon-name-part taxon-name-part-type="genus" reg="Eutetranychus"/>
                                <tp:taxon-name-part taxon-name-part-type="species" reg="africanus">africanus</tp:taxon-name-part>
                              </tp:taxon-name></italic>
                          </td><td rowspan="1" colspan="1">8-6-3-1</td><td rowspan="1" colspan="1">5-5-2-2</td><td rowspan="1" colspan="1">9(1)-6-6-7</td><td rowspan="1" colspan="1">15(2/3)-13(1)-10(1)-10(1)</td><td rowspan="1" colspan="1">
                            <xref ref-type="bibr" rid="B23">Meyer 1987</xref>
                          </td></tr><tr><td rowspan="1" colspan="1">
                            <bold><italic><tp:taxon-name>
                                  <tp:taxon-name-part taxon-name-part-type="genus" reg="Eutetranychus"/>
                                  <tp:taxon-name-part taxon-name-part-type="species" reg="anitae">anitae</tp:taxon-name-part>
                                </tp:taxon-name></italic></bold>
                          </td><td rowspan="1" colspan="1">9-6-4-3</td><td rowspan="1" colspan="1">5-5-3-2</td><td rowspan="1" colspan="1">9(4)-7(2)-6/7-7</td><td rowspan="1" colspan="1">13(3)-12(2)-11(1)-10(1)</td><td rowspan="1" colspan="1">By personal communication with Dr. Elizeu Castro</td></tr><tr><td rowspan="1" colspan="1">
                            <bold><italic><tp:taxon-name>
                                  <tp:taxon-name-part taxon-name-part-type="genus" reg="Eutetranychus"/>
                                  <tp:taxon-name-part taxon-name-part-type="species" reg="banksi">banksi</tp:taxon-name-part>
                                </tp:taxon-name></italic></bold>
                          </td><td rowspan="1" colspan="1">6/7-4/6-2-1</td><td rowspan="1" colspan="1">4-4-2-2</td><td rowspan="1" colspan="1">9(1)-6-4/5-5/6</td><td rowspan="1" colspan="1">14(2)-12(2)-10(1)-10(1)</td><td rowspan="1" colspan="1">
                            <xref ref-type="bibr" rid="B27">Mattos and Feres 2009</xref>
                          </td></tr><tr><td rowspan="1" colspan="1">
                            <bold><italic><tp:taxon-name>
                                  <tp:taxon-name-part taxon-name-part-type="genus" reg="Eutetranychus"/>
                                  <tp:taxon-name-part taxon-name-part-type="species" reg="bredini">bredini</tp:taxon-name-part>
                                </tp:taxon-name></italic></bold>
                          </td><td rowspan="1" colspan="1">8-7-4-1</td><td rowspan="1" colspan="1">5-5-2-2</td><td rowspan="1" colspan="1">9(1)-5-5</td><td rowspan="1" colspan="1">–</td><td rowspan="1" colspan="1">
                            <xref ref-type="bibr" rid="B5">Baker and Pritchard 1960</xref>
                          </td></tr><tr><td rowspan="1" colspan="1">
                            <bold><italic><tp:taxon-name>
                                  <tp:taxon-name-part taxon-name-part-type="genus" reg="Eutetranychus"/>
                                  <tp:taxon-name-part taxon-name-part-type="species" reg="carinae">carinae</tp:taxon-name-part>
                                </tp:taxon-name></italic></bold>
                          </td><td rowspan="1" colspan="1">8-6-2-1</td><td rowspan="1" colspan="1">5-5-2-2</td><td rowspan="1" colspan="1">9(1)-6-5-6</td><td rowspan="1" colspan="1">15(2)-13(1)-10(1)-10(1)</td><td rowspan="1" colspan="1">
                            <xref ref-type="bibr" rid="B23">Meyer 1987</xref>
                          </td></tr><tr><td rowspan="1" colspan="1">
                            <bold><italic><tp:taxon-name>
                                  <tp:taxon-name-part taxon-name-part-type="genus" reg="Eutetranychus"/>
                                  <tp:taxon-name-part taxon-name-part-type="species" reg="clastus">clastus</tp:taxon-name-part>
                                </tp:taxon-name></italic></bold>
                          </td><td rowspan="1" colspan="1">8-6-3-1</td><td rowspan="1" colspan="1">5-5-2-2</td><td rowspan="1" colspan="1">9(1)-5-5-6</td><td rowspan="1" colspan="1">15(3)-13(1)-10(1)-10(1)</td><td rowspan="1" colspan="1">
                            <xref ref-type="bibr" rid="B23">Meyer 1987</xref>
                          </td></tr><tr><td rowspan="1" colspan="1">
                            <bold><italic><tp:taxon-name>
                                  <tp:taxon-name-part taxon-name-part-type="genus" reg="Eutetranychus"/>
                                  <tp:taxon-name-part taxon-name-part-type="species" reg="concertativus">concertativus</tp:taxon-name-part>
                                </tp:taxon-name></italic></bold>
                          </td><td rowspan="1" colspan="1">7-6-2-2</td><td rowspan="1" colspan="1">5-5-5-3</td><td rowspan="1" colspan="1">9(1)-7-8-8</td><td rowspan="1" colspan="1">15(2)-13(2)-10(1)-10(1)</td><td rowspan="1" colspan="1">
                            <xref ref-type="bibr" rid="B23">Meyer 1987</xref>
                          </td></tr><tr><td rowspan="1" colspan="1">
                            <bold><italic><tp:taxon-name>
                                  <tp:taxon-name-part taxon-name-part-type="genus" reg="Eutetranychus"/>
                                  <tp:taxon-name-part taxon-name-part-type="species" reg="cratis">cratis</tp:taxon-name-part>
                                </tp:taxon-name></italic></bold>
                          </td><td rowspan="1" colspan="1">8-6-3-2</td><td rowspan="1" colspan="1">3-3-2-2</td><td rowspan="1" colspan="1">6(1)-5-4-5</td><td rowspan="1" colspan="1">14(3)-13(1)-10-10(1)</td><td rowspan="1" colspan="1">
                            <xref ref-type="bibr" rid="B23">Meyer 1987</xref>
                          </td></tr><tr><td rowspan="1" colspan="1">
                            <bold><italic><tp:taxon-name>
                                  <tp:taxon-name-part taxon-name-part-type="genus" reg="Eutetranychus"/>
                                  <tp:taxon-name-part taxon-name-part-type="species" reg="eliei">eliei</tp:taxon-name-part>
                                </tp:taxon-name></italic></bold>
                          </td><td rowspan="1" colspan="1">8-6-2-1</td><td rowspan="1" colspan="1">5-5-2-2</td><td rowspan="1" colspan="1">9(1)-6-5-6</td><td rowspan="1" colspan="1">15(1)-13(1)-10(1)-10(1)</td><td rowspan="1" colspan="1">
                            <xref ref-type="bibr" rid="B23">Meyer 1987</xref>
                          </td></tr><tr><td rowspan="1" colspan="1">
                            <bold><italic><tp:taxon-name>
                                  <tp:taxon-name-part taxon-name-part-type="genus" reg="Eutetranychus"/>
                                  <tp:taxon-name-part taxon-name-part-type="species" reg="enodes">enodes</tp:taxon-name-part>
                                </tp:taxon-name></italic></bold>
                          </td><td rowspan="1" colspan="1">8-6-3-1</td><td rowspan="1" colspan="1">5-5-2-2</td><td rowspan="1" colspan="1">9(1)-6-5-7</td><td rowspan="1" colspan="1">15(2)-13(2)-10(1)-10(1)</td><td rowspan="1" colspan="1">
                            <xref ref-type="bibr" rid="B23">Meyer 1987</xref>
                          </td></tr><tr><td rowspan="1" colspan="1">
                            <bold><italic><tp:taxon-name>
                                  <tp:taxon-name-part taxon-name-part-type="genus" reg="Eutetranychus"/>
                                  <tp:taxon-name-part taxon-name-part-type="species" reg="namibianus">namibianus</tp:taxon-name-part>
                                </tp:taxon-name></italic></bold>
                          </td><td rowspan="1" colspan="1">7-6-2-1</td><td rowspan="1" colspan="1">5-5-3-3</td><td rowspan="1" colspan="1">9(1)-7-8-8</td><td rowspan="1" colspan="1">15(2)-13(1)-10(1)-10(1)</td><td rowspan="1" colspan="1">
                            <xref ref-type="bibr" rid="B23">Meyer 1987</xref>
                          </td></tr><tr><td rowspan="1" colspan="1">
                            <bold><italic><tp:taxon-name>
                                  <tp:taxon-name-part taxon-name-part-type="genus" reg="Eutetranychus"/>
                                  <tp:taxon-name-part taxon-name-part-type="species" reg="nomurai">nomurai</tp:taxon-name-part>
                                </tp:taxon-name></italic></bold>
                          </td><td rowspan="1" colspan="1">6-6-2-1</td><td rowspan="1" colspan="1">5-5-2-2</td><td rowspan="1" colspan="1">9(1)-8/7-8/7-8/7/9</td><td rowspan="1" colspan="1">12/13/14(3)-12/13(1/2)-12/13(1/2)-10(1)</td><td rowspan="1" colspan="1">
                            <xref ref-type="bibr" rid="B13">Flechtmann 1997</xref>
                          </td></tr><tr><td rowspan="1" colspan="1">
                            <bold><italic><tp:taxon-name>
                                  <tp:taxon-name-part taxon-name-part-type="genus" reg="Eutetranychus"/>
                                  <tp:taxon-name-part taxon-name-part-type="species" reg="rhusi">rhusi</tp:taxon-name-part>
                                </tp:taxon-name></italic></bold>
                          </td><td rowspan="1" colspan="1">7-6-2-1</td><td rowspan="1" colspan="1">5-5-3-3</td><td rowspan="1" colspan="1">9(1)-7-7-8/7</td><td rowspan="1" colspan="1">15(2)-13(1)-10(1)-10(1)</td><td rowspan="1" colspan="1">
                            <xref ref-type="bibr" rid="B24">Meyer and Ueckermann 1988</xref>
                          </td></tr><tr><td rowspan="1" colspan="1">
                            <bold><italic><tp:taxon-name>
                                  <tp:taxon-name-part taxon-name-part-type="genus" reg="Eutetranychus"/>
                                  <tp:taxon-name-part taxon-name-part-type="species" reg="swazilandicus">swazilandicus</tp:taxon-name-part>
                                </tp:taxon-name></italic></bold>
                          </td><td rowspan="1" colspan="1">8-6-2-2</td><td rowspan="1" colspan="1">5-5-3-3</td><td rowspan="1" colspan="1">9(1)-7-8-8</td><td rowspan="1" colspan="1">15(3)-13(2) - 10(1) - 10(1)</td><td rowspan="1" colspan="1">
                            <xref ref-type="bibr" rid="B23">Meyer 1987</xref>
                          </td></tr></tbody></table><table-wrap-foot><fn><p>* Suggested synonyms of <italic><tp:taxon-name><tp:taxon-name-part taxon-name-part-type="genus" reg="Eutetranychus">E.</tp:taxon-name-part><tp:taxon-name-part taxon-name-part-type="species" reg="orientalis">orientalis</tp:taxon-name-part></tp:taxon-name></italic> All missing characters/values in the table were not described or illustrated in the original descriptions/re-descriptions.</p></fn></table-wrap-foot></table-wrap></tp:treatment-sec><ref-list><ref id="B5"><mixed-citation xmlns:xlink="http://www.w3.org/1999/xlink" xlink:type="simple"><person-group><name name-style="western"><surname>Baker</surname><given-names>EW</given-names></name><name name-style="western"><surname>Pritchard</surname><given-names>AE</given-names></name></person-group> (<year>1960</year>) <article-title>The tetranychoid mites of Africa.</article-title><source>Hilgardia</source><volume>29</volume>(<issue>11</issue>): <fpage>455</fpage>–<lpage>574</lpage>. <ext-link xlink:type="simple" ext-link-type="doi" xlink:href="10.3733/hilg.v29n11p455">https://doi.org/10.3733/hilg.v29n11p455</ext-link></mixed-citation></ref><ref id="B26"><mixed-citation xmlns:xlink="http://www.w3.org/1999/xlink" xlink:type="simple"><person-group><name name-style="western"><surname>Martin</surname><given-names>H</given-names></name></person-group> (<year>1972</year>) Report to the Government of Saudi Arabia on Research in Plant Protection. Saudi Arabia: FAO, Rome, 1–38. [Report AGT: T/207]</mixed-citation></ref><ref id="B1"><mixed-citation xmlns:xlink="http://www.w3.org/1999/xlink" xlink:type="simple"><person-group><name name-style="western"><surname>Alatawi</surname><given-names>FJ</given-names></name></person-group> (<year>2011</year>) <article-title>Phytophagous and predaceous mites associated with vegetable crops from Riyadh, Saudi Arabia.</article-title><source>Saudi Journal of Biological Sciences</source><volume>18</volume>(<issue>3</issue>): <fpage>239</fpage>–<lpage>246</lpage>. <ext-link xlink:type="simple" ext-link-type="doi" xlink:href="10.1016/j.sjbs.2011.02.004">https://doi.org/10.1016/j.sjbs.2011.02.004</ext-link></mixed-citation></ref><ref id="B33"><mixed-citation xmlns:xlink="http://www.w3.org/1999/xlink" xlink:type="simple"><person-group><name name-style="western"><surname>Nassar</surname><given-names>OA</given-names></name><name name-style="western"><surname>Ghai</surname><given-names>S</given-names></name></person-group> (<year>1981</year>) <article-title>Taxonomic studies on tetranychoid mites infesting vegetables and fruit crops in Delhi and surrounding areas.</article-title><source>Oriental Insect</source><volume>15</volume>(<issue>4</issue>): <fpage>333</fpage>–<lpage>396</lpage>. <ext-link xlink:type="simple" ext-link-type="doi" xlink:href="10.1080/00305316.1981.10434337">https://doi.org/10.1080/00305316.1981.10434337</ext-link></mixed-citation></ref><ref id="B3"><mixed-citation xmlns:xlink="http://www.w3.org/1999/xlink" xlink:type="simple"><person-group><name name-style="western"><surname>Attiah</surname><given-names>HH</given-names></name></person-group> (<year>1967</year>) <article-title>The genus <italic><tp:taxon-name><tp:taxon-name-part taxon-name-part-type="genus">Eutetranychus</tp:taxon-name-part></tp:taxon-name></italic> in the U.A.R., with description of three new species.</article-title><source>Bulletin de la Société Entomologique d’Égypte</source><volume>51</volume>(<issue>11</issue>): <fpage>11</fpage>–<lpage>16</lpage>.</mixed-citation></ref><ref id="B10"><mixed-citation xmlns:xlink="http://www.w3.org/1999/xlink" xlink:type="simple"><person-group><name name-style="western"><surname>Chaudhri</surname><given-names>WM</given-names></name><name name-style="western"><surname>Akbar</surname><given-names>S</given-names></name><name name-style="western"><surname>Rasool</surname><given-names>A</given-names></name></person-group> (<year>1974</year>) <source>Taxonomic studies of the mites belonging to the families <tp:taxon-name><tp:taxon-name-part taxon-name-part-type="family">Tenuipalpidae</tp:taxon-name-part></tp:taxon-name>, <tp:taxon-name><tp:taxon-name-part taxon-name-part-type="family">Tetranychidae</tp:taxon-name-part></tp:taxon-name>, <tp:taxon-name><tp:taxon-name-part taxon-name-part-type="family">Tuckerellidae</tp:taxon-name-part></tp:taxon-name>, <tp:taxon-name><tp:taxon-name-part taxon-name-part-type="family">Caligonellidae</tp:taxon-name-part></tp:taxon-name>, <tp:taxon-name><tp:taxon-name-part taxon-name-part-type="family">Stigmaeidae</tp:taxon-name-part></tp:taxon-name> and <tp:taxon-name><tp:taxon-name-part taxon-name-part-type="family">Phytoseiidae</tp:taxon-name-part></tp:taxon-name>.</source><publisher-name>University of Agriculture Lyallpur</publisher-name>, <publisher-loc>Pakistan</publisher-loc>, <size units="page">250 pp</size>.</mixed-citation></ref><ref id="B22"><mixed-citation xmlns:xlink="http://www.w3.org/1999/xlink" xlink:type="simple"><person-group><name name-style="western"><surname>Meyer</surname><given-names>MKPS</given-names></name></person-group> (<year>1974</year>) <article-title>A revision of the <tp:taxon-name><tp:taxon-name-part taxon-name-part-type="family">Tetranychidae</tp:taxon-name-part></tp:taxon-name> of Africa (<tp:taxon-name><tp:taxon-name-part taxon-name-part-type="subclass">Acari</tp:taxon-name-part></tp:taxon-name>) with a key to the genera of the world.</article-title><source>Entomology Memoir, Department of Agricultural Technical Services, Republic of South Africa</source><volume>36</volume>: <fpage>1</fpage>–<lpage>291</lpage>.</mixed-citation></ref><ref id="B19"><mixed-citation xmlns:xlink="http://www.w3.org/1999/xlink" xlink:type="simple"><person-group><name name-style="western"><surname>Khanjani</surname><given-names>M</given-names></name><name name-style="western"><surname>Khanjani</surname><given-names>M</given-names></name><name name-style="western"><surname>Seeman</surname><given-names>OD</given-names></name></person-group> (<year>2017</year>) <article-title>New spider mites (<tp:taxon-name><tp:taxon-name-part taxon-name-part-type="subclass">Acari</tp:taxon-name-part></tp:taxon-name>: <tp:taxon-name><tp:taxon-name-part taxon-name-part-type="family">Tetranychidae</tp:taxon-name-part></tp:taxon-name>) of the genera <italic><tp:taxon-name><tp:taxon-name-part taxon-name-part-type="genus">Paraplonobia</tp:taxon-name-part></tp:taxon-name></italic> and <italic><tp:taxon-name><tp:taxon-name-part taxon-name-part-type="genus">Eurytetranychus</tp:taxon-name-part></tp:taxon-name></italic> from Iran, and a description of all life stages of <italic><tp:taxon-name><tp:taxon-name-part taxon-name-part-type="genus">Eutetranychus</tp:taxon-name-part><tp:taxon-name-part taxon-name-part-type="species">orientalis</tp:taxon-name-part></tp:taxon-name></italic> (Klein).</article-title><source>Acarologia</source><volume>57</volume>(<issue>3</issue>): <fpage>465</fpage>–<lpage>491</lpage>.</mixed-citation></ref><ref id="B23"><mixed-citation xmlns:xlink="http://www.w3.org/1999/xlink" xlink:type="simple"><person-group><name name-style="western"><surname>Meyer</surname><given-names>MKPS</given-names></name></person-group> (<year>1987</year>) <source>African <tp:taxon-name><tp:taxon-name-part taxon-name-part-type="family">Tetranychidae</tp:taxon-name-part></tp:taxon-name> (<tp:taxon-name><tp:taxon-name-part taxon-name-part-type="subclass">Acari</tp:taxon-name-part></tp:taxon-name>: <tp:taxon-name><tp:taxon-name-part taxon-name-part-type="order">Prostigmata</tp:taxon-name-part></tp:taxon-name>) with reference to the world genera.</source><publisher-name>Entomology Memoir</publisher-name>, <publisher-loc>Department of Agriculture and Water Supply, Republic of South Africa</publisher-loc>, <size units="page">175 pp</size>.</mixed-citation></ref><ref id="B39"><mixed-citation xmlns:xlink="http://www.w3.org/1999/xlink" xlink:type="simple"><person-group><name name-style="western"><surname>Smiley</surname><given-names>RL</given-names></name><name name-style="western"><surname>Baker</surname><given-names>EW</given-names></name></person-group> (<year>1995</year>) <article-title>A report on some tetranychid mites (<tp:taxon-name><tp:taxon-name-part taxon-name-part-type="subclass">Acari</tp:taxon-name-part></tp:taxon-name>: <tp:taxon-name><tp:taxon-name-part taxon-name-part-type="order">Prostigmata</tp:taxon-name-part></tp:taxon-name>) from Yemen.</article-title><source>International Journal of Acarology</source><volume>21</volume>(<issue>3</issue>): <fpage>135</fpage>–<lpage>164</lpage>. <ext-link xlink:type="simple" ext-link-type="doi" xlink:href="10.1080/01647959508684055">https://doi.org/10.1080/01647959508684055</ext-link></mixed-citation></ref><ref id="B27"><mixed-citation xmlns:xlink="http://www.w3.org/1999/xlink" xlink:type="simple"><person-group><name name-style="western"><surname>Mattos</surname><given-names>VM</given-names></name><name name-style="western"><surname>Feres</surname><given-names>RJF</given-names></name></person-group> (<year>2009</year>) <article-title>Morphological pattern and life cycle of <italic><tp:taxon-name><tp:taxon-name-part taxon-name-part-type="genus">Eutetranychus</tp:taxon-name-part><tp:taxon-name-part taxon-name-part-type="species">banksi</tp:taxon-name-part></tp:taxon-name></italic> (<tp:taxon-name><tp:taxon-name-part taxon-name-part-type="subclass">Acari</tp:taxon-name-part></tp:taxon-name>: <tp:taxon-name><tp:taxon-name-part taxon-name-part-type="family">Tetranychidae</tp:taxon-name-part></tp:taxon-name>) from different localities and hosts. Zoologia.</article-title><source>(Curitiba)</source><volume>26</volume>(<issue>3</issue>): <fpage>427</fpage>–<lpage>442</lpage>. <ext-link xlink:type="simple" ext-link-type="doi" xlink:href="10.1590/S1984-46702009000300007">https://doi.org/10.1590/S1984-46702009000300007</ext-link></mixed-citation></ref><ref id="B13"><mixed-citation xmlns:xlink="http://www.w3.org/1999/xlink" xlink:type="simple"><person-group><name name-style="western"><surname>Flechtmann</surname><given-names>CHW</given-names></name></person-group> (<year>1997</year>) <article-title>Mites (<tp:taxon-name><tp:taxon-name-part taxon-name-part-type="phylum">Arthropoda</tp:taxon-name-part></tp:taxon-name>: <tp:taxon-name><tp:taxon-name-part taxon-name-part-type="subclass">Acari</tp:taxon-name-part></tp:taxon-name>) associated of palms (<tp:taxon-name><tp:taxon-name-part taxon-name-part-type="family">Arecaceae</tp:taxon-name-part></tp:taxon-name>) in Brazil. III. <italic><tp:taxon-name><tp:taxon-name-part taxon-name-part-type="genus">Eutetranychus</tp:taxon-name-part><tp:taxon-name-part taxon-name-part-type="species">nomurai</tp:taxon-name-part></tp:taxon-name></italic> n. sp. (<tp:taxon-name><tp:taxon-name-part taxon-name-part-type="family">Tetranychidae</tp:taxon-name-part></tp:taxon-name>) from Attalea phalera Ta Mart.</article-title><source>International Journal of Acarology</source><volume>23</volume>(<issue>4</issue>): <fpage>269</fpage>–<lpage>273</lpage>. <ext-link xlink:type="simple" ext-link-type="doi" xlink:href="10.1080/01647959708683576">https://doi.org/10.1080/01647959708683576</ext-link></mixed-citation></ref><ref id="B24"><mixed-citation xmlns:xlink="http://www.w3.org/1999/xlink" xlink:type="simple"><person-group><name name-style="western"><surname>Meyer</surname><given-names>MKPS</given-names></name><name name-style="western"><surname>Ueckermann</surname><given-names>EA</given-names></name></person-group> (<year>1988</year>) <article-title>South African <tp:taxon-name><tp:taxon-name-part taxon-name-part-type="subclass">Acari</tp:taxon-name-part></tp:taxon-name>. III. On the mites of the Mountain Zebra National Park.</article-title><source>Koedoe</source><volume>31</volume>: <fpage>1</fpage>–<lpage>29</lpage>.</mixed-citation></ref><ref id="B9"><mixed-citation xmlns:xlink="http://www.w3.org/1999/xlink" xlink:type="simple"><person-group><name name-style="western"><surname>Bolland</surname><given-names>HR</given-names></name><name name-style="western"><surname>Gutierrez</surname><given-names>J</given-names></name><name name-style="western"><surname>Flechtmann</surname><given-names>CHW</given-names></name></person-group> (<year>1998</year>) World Catalogue of the spider mite family (<tp:taxon-name><tp:taxon-name-part taxon-name-part-type="subclass">Acari</tp:taxon-name-part></tp:taxon-name>: <tp:taxon-name><tp:taxon-name-part taxon-name-part-type="family">Tetranychidae</tp:taxon-name-part></tp:taxon-name>). Brill Academic Publishers, Leiden, 74–83.</mixed-citation></ref><ref id="B25"><mixed-citation xmlns:xlink="http://www.w3.org/1999/xlink" xlink:type="simple"><person-group><name name-style="western"><surname>Ma</surname><given-names>EP</given-names></name><name name-style="western"><surname>Yuan</surname><given-names>YL</given-names></name></person-group> (<year>1982</year>) <article-title>A new genus and five new species of <tp:taxon-name><tp:taxon-name-part taxon-name-part-type="family">Tetranychidae</tp:taxon-name-part></tp:taxon-name> from China (<tp:taxon-name><tp:taxon-name-part taxon-name-part-type="subclass">Acari</tp:taxon-name-part></tp:taxon-name>: <tp:taxon-name><tp:taxon-name-part taxon-name-part-type="family">Tetranychidae</tp:taxon-name-part></tp:taxon-name>).</article-title><source>Entomotaxonomia</source><volume>4</volume>(<issue>1–2</issue>): <fpage>109</fpage>–<lpage>114</lpage>.</mixed-citation></ref></ref-list></tp:taxon-treatment>
